# Supplementary material for: Patterns of Reliability: Assessing the Reproducibility and Integrity of DNA Methylation Measurement
Source: Patterns (N Y). 2020 Apr 23;1(2):100014. doi: 10.1016/j.patter.2020.100014 (PMC7467214; doi:10.1016/j.patter.2020.100014)
Supplement: Data S1. DNA Methylation Probe Characteristics — The table includes details of reliability, mean and SD of β level, and annotations for the ∼440,000 probes in the 450K-EPIC comparison. Also deposited at https://osf.io/83ucs/. [file mmc2.xlsx]

## Sheet: Data Table 1
Data S1: DNA methylation probe characteristics. The table includes details of reliability, mean and SD of β level, and annotations for the 438,593 probes in the 450K – EPIC comparison. Also included is Infinium probe chemistry type inofrmation and indication as to whether probes are located in CpG islands or shores
Illumina Probe ID	Reliability	Mean β value	Standard Deviation β value	Genomic Location	Nearest Gene	Location relative to nearest gene	Infinium Probe Type	CpG Island	CpG Shore
cg02152290	0.00123823	0.982318	0.00631259	Chr7:551,600-551,650	PDGFA	Intron	I	FALSE	TRUE
cg10818901	-0.0115331	0.982151	0.00731296	Chr4:739,558-739,608	PCGF3	Intron	I	TRUE	FALSE
cg09705456	-0.0166683	0.982064	0.00692782	Chr11:63,839,478-63,839,528	MACROD1	Intron	I	FALSE	FALSE
cg16706374	-0.0182944	0.9816	0.00701974	Chr14:100,793,649-100,793,699	SLC25A47	5'UTR	I	FALSE	TRUE
cg10925417	-0.0283719	0.981452	0.00723771	Chr11:64,875,147-64,875,197	VPS51	3'UTR	I	TRUE	FALSE
cg11130778	-0.0122992	0.981332	0.00589601	Chr5:176,296,609-176,296,659	UNC5A	Coding region	I	TRUE	FALSE
cg11709150	-0.00418532	0.981258	0.00611175	Chr1:2,440,437-2,440,487	PANK4	5'UTR	I	TRUE	FALSE
cg20532558	-0.0114012	0.981244	0.00663032	Chr12:131,159,370-131,159,420	RP11-662M24.2	Intron	I	FALSE	FALSE
cg20024953	-0.00166309	0.981145	0.0069263	Chr12:57,584,753-57,584,803	LRP1	Coding region	I	FALSE	FALSE
cg15013257	0.025043	0.981041	0.00745975	Chr7:2,205,277-2,205,327	MAD1L1	Intron	I	FALSE	TRUE
cg16381253	-0.0375204	0.980902	0.00654961	Chr16:909,544-909,594	LMF1	Intron	I	TRUE	FALSE
cg13458561	0.0511947	0.980823	0.00745806	Chr10:134,558,388-134,558,438	INPP5A	Intron	I	FALSE	FALSE
cg06096175	-0.0288031	0.980783	0.00585472	Chr20:60,701,301-60,701,351	LSM14B	Coding region	I	FALSE	FALSE
cg26961332	0.0230508	0.980689	0.00676959	Chr19:18,420,582-18,420,632	LSM4	5'UTR	I	TRUE	FALSE
cg00221747	0.0161936	0.980361	0.00657565	Chr11:2,152,427-2,152,477	IGF2	5'UTR	I	FALSE	TRUE
cg02752958	0.028936	0.980278	0.00594433	Chr7:76,029,787-76,029,837	SRCRB4D	Coding region	I	TRUE	FALSE
cg10632969	-0.0703948	0.980273	0.00701532	Chr11:134,023,285-134,023,335	NCAPD3	Exon	I	FALSE	FALSE
cg07435269	-0.0428285	0.98027	0.00687938	Chr16:427,512-427,562	TMEM8A	3'UTR	I	TRUE	FALSE
cg19339021	0.0596304	0.98019	0.005496	Chr7:2,697,962-2,698,012	TTYH3	Coding region	I	TRUE	FALSE
cg07569018	-0.0188037	0.980073	0.00694262	Chr7:157,202,769-157,202,819	DNAJB6	Exon	I	TRUE	FALSE
cg19640789	-0.0793305	0.98002	0.0101283	Chr19:8,650,063-8,650,113	ADAMTS10	5'UTR	I	TRUE	FALSE
cg05770241	0.0428662	0.979945	0.00677242	Chr12:117,593,500-117,593,550	FBXO21	Intron	I	TRUE	FALSE
cg16385941	-0.00169517	0.979911	0.00777656	Chr7:1,579,594-1,579,644	MAFK	Coding region	I	FALSE	FALSE
cg25834632	0.021655	0.979724	0.00711459	Chr8:144,589,966-144,590,016	ZC3H3	TSS	I	FALSE	FALSE
cg05540617	-0.123039	0.979606	0.0060151	Chr16:3,714,323-3,714,373	TRAP1	Coding region	I	FALSE	FALSE
cg21986781	-0.0471465	0.979595	0.007917	Chr11:64,029,874-64,029,924	PLCB3	Coding region	I	FALSE	FALSE
cg19861147	-0.0739788	0.979478	0.00656892	Chr1:13,881,541-13,881,591	RP4-597A16.3	Exon	I	TRUE	FALSE
cg05561386	0.0641315	0.979463	0.00657589	Chr17:76,455,053-76,455,103	DNAH17	Coding region	I	TRUE	FALSE
cg04346228	0.0344053	0.979419	0.00642504	Chr1:21,927,907-21,927,957	RAP1GAP	Intron	I	FALSE	FALSE
cg02144266	-0.000678594	0.979346	0.00579537	Chr20:62,493,080-62,493,130	C20ORF135	Coding region	I	TRUE	FALSE
cg13740135	0.0129471	0.979297	0.00703374	Chr19:44,006,383-44,006,433	PHLDB3	Coding region	I	TRUE	FALSE
cg13662851	-0.00918602	0.979209	0.00762469	Chr12:48,723,820-48,723,870	H1FNT	3'UTR	I	TRUE	FALSE
cg11834106	-0.00273571	0.979202	0.00759267	Chr6:31,747,009-31,747,059	VARS	Coding region	I	FALSE	FALSE
cg18496502	-0.0369947	0.979174	0.00630286	Chr19:42,880,108-42,880,158	MEGF8	3'UTR	I	TRUE	FALSE
cg15385479	-0.00493449	0.979148	0.00751619	Chr11:3,254,426-3,254,476	AC109309.4	Intergenic	I	TRUE	FALSE
cg27441228	0.0760347	0.979115	0.00611696	Chr7:128,490,883-128,490,933	FLNC	Coding region	I	FALSE	FALSE
cg18099632	-0.0561996	0.979088	0.0066014	Chr19:50,910,303-50,910,353	POLD1	TSS	I	TRUE	FALSE
cg26030804	0.0319483	0.979068	0.00704356	Chr11:794,763-794,813	SLC25A22	Coding region	I	FALSE	FALSE
cg07911905	-0.020328	0.979041	0.00822708	Chr12:105,096,595-105,096,645	CHST11	Intron	I	FALSE	FALSE
cg09414987	0.0295295	0.979022	0.00638266	Chr19:392,120-392,170	AC010641.1	Intergenic	I	FALSE	FALSE
cg13226968	0.0144228	0.97901	0.00656971	Chr11:528,604-528,654	RP13-46H24.1	Intergenic	I	FALSE	FALSE
cg01277910	-0.00978483	0.978998	0.00626817	Chr14:91,795,056-91,795,106	CCDC88C	Intron	I	FALSE	FALSE
cg03818569	-0.0295539	0.978988	0.0071366	Chr16:90,030,665-90,030,715	DEF8	Coding region	I	TRUE	FALSE
cg23245800	0.0510236	0.978885	0.00793822	Chr17:26,671,562-26,671,612	TNFAIP1	Coding region	I	FALSE	FALSE
cg11369662	0.00873324	0.97887	0.00616988	Chr19:10,465,208-10,465,258	TYK2	Coding region	I	FALSE	TRUE
cg01923549	0.0342548	0.978862	0.00651413	Chr6:41,773,975-41,774,025	USP49	Coding region	I	TRUE	FALSE
cg10785099	-0.0133187	0.978854	0.0051795	Chr1:200,969,815-200,969,865	KIF21B	Coding region	I	TRUE	FALSE
cg25732961	0.0137965	0.978759	0.00726595	Chr17:7,755,876-7,755,926	KDM6B	Coding region	I	FALSE	TRUE
cg14377739	0.0581694	0.978732	0.00721372	Chr9:139,699,036-139,699,086	CCDC183	Coding region	I	FALSE	FALSE
cg04247530	0.0539228	0.978691	0.00659511	Chr8:144,997,306-144,997,356	PLEC	Coding region	I	TRUE	FALSE
cg02667487	-0.00929391	0.978685	0.00758903	Chr16:67,919,987-67,920,037	NRN1L	Coding region	I	FALSE	TRUE
cg04296903	-0.0630484	0.978682	0.00750912	Chr1:1,203,207-1,203,257	UBE2J2	5'UTR	I	TRUE	FALSE
cg03015899	-0.0209665	0.978662	0.00718849	Chr16:2,578,330-2,578,380	AMDHD2	TSS	I	TRUE	FALSE
cg04361015	-0.0505085	0.978637	0.00625796	Chr7:101,882,645-101,882,695	CUX1	Coding region	I	TRUE	FALSE
cg11300369	0.00300403	0.978531	0.00905671	Chr6:33,391,258-33,391,308	SYNGAP1	Coding region	I	FALSE	FALSE
cg27116577	0.0385418	0.978391	0.00650652	Chr16:1,012,600-1,012,650	LMF1	Intron	I	FALSE	TRUE
cg09786329	0.0208683	0.978391	0.00527107	Chr16:88,821,444-88,821,494	PIEZO1	Intron	I	TRUE	FALSE
cg09541794	0.0202577	0.978274	0.00671969	Chr8:144,872,803-144,872,853	RP11-429J17.8	Intergenic	I	TRUE	FALSE
cg00510025	0.0261606	0.978266	0.00636775	Chr19:3,453,906-3,453,956	NFIC	Coding region	I	TRUE	FALSE
cg02008951	-0.0267091	0.978174	0.00618375	Chr19:5,703,618-5,703,668	LONP1	Intron	I	FALSE	TRUE
cg05059458	-0.0443726	0.978132	0.00742845	Chr13:114,067,393-114,067,443	ADPRHL1	Intergenic	I	TRUE	FALSE
cg03483654	0.0387028	0.978126	0.00769749	Chr11:61,102,025-61,102,075	DAK	5'UTR	I	FALSE	TRUE
cg08622280	0.0184294	0.978125	0.00737416	Chr7:72,742,187-72,742,237	FKBP6	5'UTR	I	TRUE	FALSE
cg23138608	-0.0343634	0.978096	0.00708024	Chr14:91,770,096-91,770,146	CCDC88C	Coding region	I	TRUE	FALSE
cg07591937	-0.0138697	0.978074	0.00595053	Chr1:249,142,504-249,142,554	ZNF672	Coding region	I	TRUE	FALSE
cg06765579	-0.0209552	0.978039	0.00724595	Chr16:909,120-909,170	LMF1	Intron	I	TRUE	FALSE
cg17873998	-0.0238595	0.978038	0.0079474	Chr1:200,117,040-200,117,090	RP11-47A17.2	Exon	I	TRUE	FALSE
cg27598661	0.0283043	0.978025	0.0069523	Chr4:184,404,665-184,404,715	VTI1BP2	Exon	I	TRUE	FALSE
cg08246323	0.091086	0.977999	0.00585214	Chr16:1,449,385-1,449,435	UNKL	5'UTR	I	TRUE	FALSE
cg00633933	0.0163389	0.977994	0.00656655	Chr22:50,280,033-50,280,083	ZBED4	Coding region	I	TRUE	FALSE
cg06103624	0.0370622	0.977993	0.00560691	Chr15:66,998,877-66,998,927	SMAD6	Intron	I	FALSE	FALSE
cg10747192	0.014733	0.977992	0.0084225	Chr11:63,784,014-63,784,064	MACROD1	Intron	I	FALSE	FALSE
cg26973953	-0.063521	0.977973	0.00689244	Chr16:1,412,265-1,412,315	GNPTG	Coding region	I	TRUE	FALSE
cg00413870	0.0268144	0.977903	0.00798722	Chr7:44,039,603-44,039,653	POLR2J4	Intron	I	FALSE	FALSE
cg01099045	-0.0501959	0.977888	0.00751266	Chr14:104,642,490-104,642,540	KIF26A	Coding region	I	FALSE	TRUE
cg11316510	-0.0388028	0.977801	0.00736004	Chr17:38,510,569-38,510,619	RARA	Coding region	I	FALSE	FALSE
cg25384089	0.0147672	0.977749	0.00761912	Chr1:1,961,627-1,961,677	GABRD	Coding region	I	TRUE	FALSE
cg13959595	-0.0213877	0.97772	0.00756748	Chr9:139,910,219-139,910,269	ABCA2	5'UTR	I	TRUE	FALSE
cg19426459	-0.0589836	0.97768	0.00650298	Chr12:132,554,068-132,554,118	EP400	Coding region	I	FALSE	FALSE
cg24429081	-0.0330685	0.977656	0.0144254	Chr19:55,741,427-55,741,477	PPP6R1	5'UTR	I	FALSE	FALSE
cg22332100	-0.0849824	0.977571	0.00846866	Chr1:2,000,507-2,000,557	PRKCZ	Intron	I	FALSE	FALSE
cg25937854	0.062078	0.977554	0.006741	Chr12:120,150,413-120,150,463	CIT	Coding region	I	FALSE	FALSE
cg24419436	0.0158527	0.977543	0.00614442	Chr19:4,446,030-4,446,080	UBXN6	Coding region	I	TRUE	FALSE
cg09787554	0.0889658	0.977457	0.00756669	Chr1:19,209,843-19,209,893	RP13-279N23.2	5'UTR	I	TRUE	FALSE
cg15784006	-0.0645078	0.97741	0.00633308	Chr7:6,692,444-6,692,494	ZNF316	Exon	I	TRUE	FALSE
cg20306425	0.008967	0.977407	0.00679969	Chr17:2,599,740-2,599,790	CLUH	TSS	I	FALSE	TRUE
cg21433332	0.00601414	0.977384	0.00699909	Chr7:44,039,591-44,039,641	RP5-1165K10.2	Intron	I	FALSE	FALSE
cg05271536	-0.0128485	0.977382	0.00547046	Chr16:31,475,838-31,475,888	ARMC5	Coding region	I	TRUE	FALSE
cg20735914	-0.0947316	0.977366	0.00628213	Chr19:36,612,582-36,612,632	TBCB	Coding region	I	TRUE	FALSE
cg05972308	-0.0186378	0.977348	0.00755541	Chr16:31,476,112-31,476,162	ARMC5	Coding region	I	TRUE	FALSE
cg01036050	0.110896	0.977296	0.00890243	Chr6:157,472,018-157,472,068	ARID1B	Exon	I	FALSE	FALSE
cg10642957	-0.0147471	0.977291	0.00620446	Chr19:56,114,093-56,114,143	ZNF524	Coding region	I	TRUE	FALSE
cg25279922	-0.0468244	0.977204	0.00668112	Chr1:117,036,283-117,036,333	RP5-1086K13.1	Exon	I	FALSE	FALSE
cg08962167	-0.0290488	0.977187	0.00651016	Chr16:425,384-425,434	TMEM8A	Coding region	I	FALSE	TRUE
cg19602374	-0.0755503	0.97717	0.00736554	Chr1:15,833,436-15,833,486	CASP9	5'UTR	I	FALSE	FALSE
cg21188017	-0.0224838	0.977167	0.00847309	Chr12:112,601,897-112,601,947	HECTD4	Coding region	I	FALSE	FALSE
cg23688334	0.0824828	0.977158	0.00608188	Chr7:1,946,348-1,946,398	MAD1L1	Intron	I	FALSE	FALSE
cg02901753	0.0704584	0.977136	0.00620636	Chr1:200,117,006-200,117,056	RP11-47A17.2	Exon	I	TRUE	FALSE
cg25675027	-0.033427	0.977084	0.00655694	Chr19:1,119,022-1,119,072	SBNO2	Coding region	I	TRUE	FALSE
cg12411876	-0.0582093	0.977063	0.00751192	Chr2:131,116,525-131,116,575	PTPN18	3'UTR	I	FALSE	TRUE
cg09869144	0.0164714	0.977043	0.00656402	Chr16:83,948,769-83,948,819	MLYCD	Coding region	I	FALSE	TRUE
cg23630758	0.0546695	0.977009	0.00765231	Chr17:78,857,663-78,857,713	RPTOR	Coding region	I	TRUE	FALSE
cg12894883	0.00512492	0.976993	0.00753729	Chr22:22,288,424-22,288,474	PPM1F	3'UTR	I	TRUE	FALSE
cg26878675	-0.0470665	0.976982	0.00637408	Chr16:88,782,990-88,783,040	PIEZO1	5'UTR	I	FALSE	TRUE
cg12203543	-0.022315	0.976921	0.00906911	Chr17:75,484,878-75,484,928	SEPT9	TSS	I	FALSE	FALSE
cg06538774	0.124259	0.976917	0.00676467	Chr22:24,584,198-24,584,248	SUSD2	Coding region	I	TRUE	FALSE
cg22705204	0.073347	0.976903	0.00736366	Chr19:2,246,900-2,246,950	SF3A2	Coding region	I	TRUE	FALSE
cg06857516	-0.0276404	0.976883	0.0076458	Chr19:48,205,034-48,205,084	GLTSCR1	Coding region	I	TRUE	FALSE
cg14839905	0.0273001	0.976867	0.00729693	Chr11:68,183,674-68,183,724	LRP5	Intron	I	FALSE	FALSE
cg09169456	0.0365209	0.976858	0.00867021	Chr16:84,695,384-84,695,434	KLHL36	Coding region	I	TRUE	FALSE
cg08288795	0.00424661	0.976843	0.00718336	Chr19:6,375,353-6,375,403	PSPN	5'UTR	I	FALSE	TRUE
cg06535849	-0.000988411	0.976833	0.00763519	Chr16:81,925,035-81,925,085	PLCG2	Coding region	I	FALSE	FALSE
cg22694548	0.0748241	0.976774	0.00723989	Chr19:5,455,794-5,455,844	ZNRF4	Coding region	I	TRUE	FALSE
cg04670766	-0.0475477	0.976773	0.00896245	Chr12:113,706,564-113,706,614	TPCN1	Coding region	I	FALSE	FALSE
cg04821387	0.0518129	0.976755	0.00760957	Chr16:1,143,015-1,143,065	C1QTNF8	Intron	I	TRUE	FALSE
cg09002677	-0.00602207	0.976665	0.00812332	Chr17:5,998-6,048	DOC2B	5'UTR	I	FALSE	FALSE
cg01225086	-0.0122958	0.976622	0.00683185	Chr12:121,175,368-121,175,418	ACADS	Exon	I	FALSE	TRUE
cg27611584	-0.0345933	0.976615	0.00706809	Chr17:73,552,145-73,552,195	LLGL2	Coding region	I	FALSE	FALSE
cg06285312	0.079036	0.976599	0.00757976	Chr8:144,776,159-144,776,209	ZNF707	3'UTR	I	TRUE	FALSE
cg25007781	0.114525	0.976594	0.00895363	Chr14:105,963,561-105,963,611	C14orf80	Exon	I	TRUE	FALSE
cg11130223	-0.0520051	0.976594	0.00869732	Chr11:538,850-538,900	LRRC56	5'UTR	I	FALSE	TRUE
cg13995193	-0.0113856	0.976589	0.00709291	Chr19:3,669,803-3,669,853	PIP5K1C	Intron	I	FALSE	FALSE
cg13579661	-0.0253404	0.97654	0.00734788	Chr12:124,270,379-124,270,429	DNAH10	Coding region	I	FALSE	TRUE
cg16628641	-0.0844288	0.976538	0.00718354	Chr16:4,426,264-4,426,314	CORO7	Intron	I	FALSE	FALSE
cg03790189	-0.0677879	0.976514	0.00824975	Chr16:89,977,814-89,977,864	RP11-566K11.7	Intron	I	TRUE	FALSE
cg07341141	0.00925244	0.976509	0.00689418	Chr7:102,097,955-102,098,005	ALKBH4	5'UTR	I	TRUE	FALSE
cg24965497	0.0259985	0.976492	0.00921808	Chr17:7,227,132-7,227,182	NEURL4	5'UTR	I	FALSE	TRUE
cg15116677	0.0250395	0.976485	0.00662969	Chr18:48,190,512-48,190,562	MAPK4	Coding region	I	TRUE	FALSE
cg18630178	0.0264442	0.976477	0.00625035	Chr14:93,154,483-93,154,533	RIN3	Coding region	I	TRUE	FALSE
cg27196194	0.0826614	0.976463	0.00697836	Chr19:4,054,252-4,054,302	ZBTB7A	Coding region	I	TRUE	FALSE
cg01353515	0.0501835	0.976455	0.00798637	Chr16:12,136,796-12,136,846	SNX29	3'UTR	I	TRUE	FALSE
cg01018726	0.012797	0.976455	0.00692781	Chr19:10,602,265-10,602,315	KEAP1	Coding region	I	TRUE	FALSE
cg22342925	-0.0570317	0.976452	0.00704315	Chr8:144,550,575-144,550,625	ZC3H3	Coding region	I	FALSE	TRUE
cg05360371	0.00103772	0.976448	0.00838349	Chr2:121,746,436-121,746,486	GLI2	3'UTR	I	TRUE	FALSE
cg08533865	-0.0743673	0.976432	0.0072356	Chr17:77,084,591-77,084,641	ENGASE	3'UTR	I	FALSE	FALSE
cg08106487	0.0425501	0.976428	0.00779717	Chr16:67,980,153-67,980,203	SLC12A4	Coding region	I	FALSE	FALSE
cg01776495	0.0744546	0.976422	0.00719408	Chr12:6,858,114-6,858,164	MLF2	Coding region	I	TRUE	FALSE
cg14073057	0.018447	0.976419	0.00603191	Chr17:78,796,362-78,796,412	RPTOR	Intron	I	TRUE	FALSE
cg26967566	0.00911301	0.976411	0.00829822	Chr16:85,743,814-85,743,864	C16orf74	3'UTR	I	TRUE	FALSE
cg15876513	-0.0330463	0.976402	0.00782711	Chr10:1,149,725-1,149,775	WDR37	Coding region	I	FALSE	TRUE
cg06517965	-0.0832773	0.9764	0.00612671	Chr16:30,845,687-30,845,737	BCL7C	5'UTR	I	TRUE	FALSE
cg16656196	-0.00759191	0.976379	0.00749272	Chr17:40,321,528-40,321,578	KCNH4	Coding region	I	FALSE	FALSE
cg13579574	0.00546925	0.976323	0.00656667	Chr15:75,975,226-75,975,276	CSPG4	Coding region	I	TRUE	FALSE
cg00148867	-0.0191423	0.976314	0.00667109	Chr7:66,751,226-66,751,276	RP11-166O4.1	Exon	I	TRUE	FALSE
cg01986757	-0.0116355	0.976296	0.0068457	Chr17:61,895,407-61,895,457	DDX42	Coding region	I	FALSE	FALSE
cg10533694	0.0368074	0.976289	0.00681549	Chr14:105,181,321-105,181,371	INF2	Intron	I	TRUE	FALSE
cg08160891	0.042309	0.976288	0.00642071	Chr16:15,252,919-15,252,969	AC126763.1	Intergenic	I	FALSE	FALSE
cg11755819	-0.0344164	0.976262	0.00721594	Chr7:23,749,803-23,749,853	STK31	TSS	I	FALSE	FALSE
cg09514524	-0.0468047	0.976227	0.00738954	Chr8:145,729,750-145,729,800	GPT	Coding region	I	FALSE	TRUE
cg06647026	0.0341316	0.976221	0.00931197	Chr19:3,964,788-3,964,838	DAPK3	Coding region	I	TRUE	FALSE
cg07550554	0.0394359	0.97621	0.00786876	Chr14:73,395,729-73,395,779	DCAF4	Intron	I	FALSE	TRUE
cg25837207	-0.0364419	0.976198	0.00760136	Chr4:716,656-716,706	RP11-1191J2.4	Intron	I	TRUE	FALSE
cg25261181	0.0297213	0.976172	0.00909949	Chr4:3,255,127-3,255,177	MSANTD1	Coding region	I	TRUE	FALSE
cg26159030	-0.0612491	0.976172	0.00632109	Chr19:36,214,805-36,214,855	KMT2B	Coding region	I	TRUE	FALSE
cg26709693	0.0809828	0.976118	0.00836069	Chr4:1,305,779-1,305,829	MAEA	5'UTR	I	FALSE	TRUE
cg21942218	-0.127138	0.976115	0.00682463	Chr1:7,723,419-7,723,469	CAMTA1	Coding region	I	TRUE	FALSE
cg10601761	-0.0736546	0.976102	0.00688965	Chr19:4,930,731-4,930,781	UHRF1	Exon	I	TRUE	FALSE
cg03900355	-0.0675591	0.976084	0.00678638	Chr11:64,521,087-64,521,137	PYGM	Coding region	I	FALSE	FALSE
cg03465880	0.00340828	0.976084	0.00725036	Chr1:1,277,464-1,277,514	DVL1	Coding region	I	FALSE	TRUE
cg07281948	0.0670811	0.976055	0.00789519	Chr12:57,601,934-57,601,984	LRP1	Coding region	I	FALSE	FALSE
cg04142643	0.00687963	0.976045	0.00709018	Chr17:75,478,262-75,478,312	SEPT9	Coding region	I	FALSE	FALSE
cg13934830	0.0735866	0.976043	0.00828257	Chr1:37,271,773-37,271,823	GRIK3	Coding region	I	FALSE	FALSE
cg05289873	-0.0895689	0.976043	0.00712514	Chr17:40,321,587-40,321,637	KCNH4	Coding region	I	FALSE	FALSE
cg14594859	-0.0147514	0.976031	0.0081068	Chr8:144,406,695-144,406,745	TOP1MT	5'UTR	I	FALSE	TRUE
cg23674904	0.0267524	0.976027	0.00850749	Chr19:38,572,846-38,572,896	SIPA1L3	Coding region	I	TRUE	FALSE
cg22402291	-0.0541652	0.97599	0.00711868	Chr7:72,413,566-72,413,616	POM121	Coding region	I	TRUE	FALSE
cg24161106	0.0803803	0.975954	0.00758544	Chr17:17,717,207-17,717,257	MIR33B	TSS	I	FALSE	TRUE
cg17341326	0.0860617	0.975946	0.00744565	Chr19:3,816,990-3,817,040	ZFR2	Intron	I	TRUE	FALSE
cg10242372	-0.104926	0.975904	0.00660536	Chr11:45,248,651-45,248,701	CTD-2560E9.3	Intron	I	FALSE	FALSE
cg02527886	0.017512	0.975882	0.00825188	Chr7:2,968,267-2,968,317	CARD11	Coding region	I	TRUE	FALSE
cg25512107	0.146168	0.975858	0.008699	Chr17:78,831,118-78,831,168	RPTOR	Intron	I	FALSE	TRUE
cg26673975	0.00554415	0.975825	0.00745002	Chr16:66,420,925-66,420,975	CDH5	Coding region	I	FALSE	FALSE
cg21377260	-0.0762414	0.975785	0.00703062	Chr7:1,856,978-1,857,028	MAD1L1	Intron	I	TRUE	FALSE
cg10268345	0.0556085	0.975772	0.00626561	Chr16:2,140,403-2,140,453	PKD1	Coding region	I	TRUE	FALSE
cg02264195	-0.0574905	0.975763	0.00768413	Chr16:3,724,332-3,724,382	TRAP1	5'UTR	I	TRUE	FALSE
cg10011062	0.550172	0.975761	0.0109769	Chr15:43,941,033-43,941,083	CATSPER2	TSS	I	TRUE	FALSE
cg00701992	-0.0104318	0.975759	0.00880409	Chr19:7,621,748-7,621,798	PNPLA6	Intron	I	TRUE	FALSE
cg00241650	-0.0738381	0.975757	0.0086742	Chr7:149,171,737-149,171,787	ZNF746	Coding region	I	TRUE	FALSE
cg00913953	-0.0450358	0.975726	0.00800027	Chr1:6,189,039-6,189,089	CHD5	5'UTR	I	TRUE	FALSE
cg24870967	-0.0711237	0.975683	0.00650871	Chr5:115,783,344-115,783,394	SEMA6A	Coding region	I	TRUE	FALSE
cg17211612	0.0307125	0.975666	0.00764671	Chr12:124,330,646-124,330,696	DNAH10	Coding region	I	FALSE	FALSE
cg01179268	-0.000702142	0.975663	0.00730026	Chr10:99,696,048-99,696,098	CRTAC1	Coding region	I	FALSE	FALSE
cg26675182	0.014045	0.975647	0.00800937	Chr7:2,405,749-2,405,799	EIF3B	Intron	I	FALSE	FALSE
cg02075410	0.0430024	0.975618	0.00831353	Chr4:151,504,137-151,504,187	MAB21L2	5'UTR	I	TRUE	FALSE
cg25809434	0.628676	0.975576	0.0112944	Chr19:8,201,263-8,201,313	FBN3	Coding region	I	TRUE	FALSE
cg09869015	0.065448	0.975537	0.00784568	Chr16:461,736-461,786	DECR2	Intron	I	FALSE	TRUE
cg27147556	0.0485823	0.975517	0.00602145	Chr17:41,477,349-41,477,399	ARL4D	Coding region	I	TRUE	FALSE
cg17717282	0.0440368	0.975478	0.00900891	Chr4:81,307,914-81,307,964	RP11-395C17.1	Exon	I	TRUE	FALSE
cg08085917	-0.0458972	0.97547	0.00660615	Chr12:133,147,009-133,147,059	FBRSL1	Coding region	I	TRUE	FALSE
cg06210783	0.0484657	0.975439	0.00920772	Chr11:68,205,334-68,205,384	LRP5	Intron	I	FALSE	TRUE
cg06884679	0.00675976	0.975417	0.00886974	Chr6:31,750,173-31,750,223	VARS	TSS	I	FALSE	FALSE
cg13681781	0.10542	0.975388	0.00830562	Chr9:139,102,395-139,102,445	QSOX2	Intron	I	FALSE	FALSE
cg24919342	-0.0234661	0.975357	0.00808985	Chr3:127,399,203-127,399,253	ABTB1	3'UTR	I	FALSE	FALSE
cg00660655	-0.0280806	0.97534	0.00738389	Chr21:46,368,102-46,368,152	FAM207A	Intron	I	TRUE	FALSE
cg09377855	-0.0924166	0.975336	0.00684945	Chr19:4,446,287-4,446,337	UBXN6	Coding region	I	TRUE	FALSE
cg08061360	0.202777	0.975326	0.00808697	Chr19:51,917,698-51,917,748	SIGLEC10	Coding region	I	FALSE	FALSE
cg02723533	0.0216537	0.975317	0.0069354	Chr11:69,468,942-69,468,992	CCND1	3'UTR	I	TRUE	FALSE
cg21351483	-0.048161	0.975284	0.00796876	Chr8:140,950,026-140,950,076	TRAPPC9	Intron	I	FALSE	TRUE
cg14258935	0.0159938	0.975281	0.00790275	Chr6:33,283,285-33,283,335	ZBTB22	Coding region	I	FALSE	TRUE
cg16278728	0.027019	0.97528	0.00655134	Chr12:111,885,549-111,885,599	SH2B3	Coding region	I	FALSE	FALSE
cg14195198	0.0523087	0.975272	0.00728981	Chr19:17,322,955-17,323,005	MYO9B	3'UTR	I	TRUE	FALSE
cg23349227	0.034938	0.975265	0.00809541	Chr19:18,255,297-18,255,347	MAST3	3'UTR	I	FALSE	TRUE
cg16426149	0.0506993	0.975263	0.00821247	Chr17:80,983,535-80,983,585	B3GNTL1	Intron	I	TRUE	FALSE
cg12577695	-0.0313375	0.975237	0.00686034	Chr20:62,560,769-62,560,819	DNAJC5	Coding region	I	TRUE	FALSE
cg05247799	0.00943086	0.975231	0.00632584	Chr19:4,483,270-4,483,320	HDGFRP2	Intron	I	TRUE	FALSE
cg22940273	0.00628428	0.975228	0.00642895	Chr7:978,226-978,276	ADAP1	Intron	I	FALSE	TRUE
cg23980196	-0.0349237	0.975213	0.00734987	Chr14:91,007,858-91,007,908	TTC7B	5'UTR	I	TRUE	FALSE
cg06743060	0.0455343	0.975203	0.00523075	Chr21:47,166,575-47,166,625	PCBP3	Intron	I	TRUE	FALSE
cg17602885	-0.00631024	0.975194	0.00765375	Chr1:9,804,578-9,804,628	CLSTN1	Coding region	I	FALSE	FALSE
cg02796278	-0.00475334	0.975188	0.00869537	Chr19:885,897-885,947	MED16	TSS	I	TRUE	FALSE
cg13373897	-0.0315957	0.975142	0.0057329	Chr20:3,210,026-3,210,076	SLC4A11	Coding region	I	TRUE	FALSE
cg04826355	0.0345747	0.975137	0.00650451	Chr4:2,272,521-2,272,571	ZFYVE28	Coding region	I	FALSE	FALSE
cg11844358	-0.0262233	0.975128	0.00708808	Chr18:77,211,064-77,211,114	NFATC1	TSS	I	TRUE	FALSE
cg12044293	0.0194014	0.975107	0.00712746	Chr17:78,896,620-78,896,670	RPTOR	Coding region	I	TRUE	FALSE
cg18592294	-0.0211397	0.975106	0.0139966	Chr19:2,790,426-2,790,476	THOP1	5'UTR	I	TRUE	FALSE
cg15483030	-0.0288296	0.975097	0.00833799	Chr1:5,935,095-5,935,145	NPHP4	5'UTR	I	FALSE	FALSE
cg23500559	0.0556918	0.97508	0.00714578	Chr17:60,744,835-60,744,885	MRC2	Coding region	I	TRUE	FALSE
cg26861219	0.00304562	0.975079	0.00826461	Chr6:157,472,008-157,472,058	ARID1B	Exon	I	FALSE	FALSE
cg01717276	0.10034	0.975053	0.00687991	Chr15:75,949,331-75,949,381	SNX33	Coding region	I	FALSE	FALSE
cg12640180	0.017216	0.97505	0.00770932	Chr8:144,208,684-144,208,734	LY6H	Intergenic	I	FALSE	FALSE
cg09484870	-0.0324049	0.975047	0.00872745	Chr16:28,915,727-28,915,777	RABEP2	5'UTR	I	FALSE	FALSE
cg23918130	-0.0385777	0.975038	0.00848493	Chr12:131,615,219-131,615,269	GPR133	Intron	I	TRUE	FALSE
cg00454856	0.0367298	0.975025	0.00660316	Chr16:58,030,762-58,030,812	ZNF319	Coding region	I	TRUE	FALSE
cg05505758	-0.0187326	0.975002	0.00772881	Chr16:425,398-425,448	TMEM8A	Coding region	I	FALSE	TRUE
cg10782633	-0.00749307	0.974991	0.00770416	Chr1:1,027,523-1,027,573	C1orf159	TSS	I	TRUE	FALSE
cg09860783	0.075947	0.974987	0.00858275	Chr6:149,777,983-149,778,033	ZC3H12D	TSS	I	TRUE	FALSE
cg17165158	0.0105807	0.974986	0.00650723	Chr1:2,182,611-2,182,661	SKI	Intron	I	FALSE	FALSE
cg26134646	0.0568319	0.974981	0.00974776	Chr10:73,569,676-73,569,726	CDH23	Coding region	I	FALSE	FALSE
cg13494126	-0.0565793	0.974952	0.0092198	Chr7:1,908,744-1,908,794	MAD1L1	Intron	I	TRUE	FALSE
cg03439958	-0.039752	0.974914	0.00893292	Chr2:101,612,282-101,612,332	NPAS2	3'UTR	I	FALSE	FALSE
cg02443732	-0.00340345	0.974885	0.00599225	Chr16:88,804,324-88,804,374	PIEZO1	Coding region	I	FALSE	TRUE
cg03609292	0.0555525	0.974876	0.00749891	Chr17:4,799,783-4,799,833	MINK1	3'UTR	I	FALSE	FALSE
cg07925619	0.0439205	0.974852	0.00641215	Chr17:39,913,704-39,913,754	JUP	Coding region	I	TRUE	FALSE
cg11609668	0.0903089	0.97483	0.00716297	Chr11:117,075,029-117,075,079	PCSK7	5'UTR	I	FALSE	FALSE
cg16752925	0.00560106	0.97483	0.00774335	Chr8:145,235,286-145,235,336	MROH1	Coding region	I	TRUE	FALSE
cg19058262	-0.0135714	0.97482	0.00691994	Chr19:1,231,243-1,231,293	C19orf26	5'UTR	I	TRUE	FALSE
cg17129028	0.109187	0.974784	0.00727403	Chr17:74,303,974-74,304,024	QRICH2	Intergenic	I	TRUE	FALSE
cg00590639	0.0494371	0.974769	0.00627325	Chr19:10,464,722-10,464,772	TYK2	TSS	I	TRUE	FALSE
cg16176929	-0.0643635	0.974757	0.00700455	Chr11:17,793,301-17,793,351	KCNC1	Coding region	I	TRUE	FALSE
cg03395651	0.00444289	0.974755	0.0080536	Chr16:88,107,042-88,107,092	BANP	Intron	I	TRUE	FALSE
cg13086574	0.049269	0.97473	0.00713498	Chr8:135,490,820-135,490,870	ZFAT	5'UTR	I	TRUE	FALSE
cg02774045	8.41566e-05	0.974723	0.00729344	Chr16:2,550,448-2,550,498	TBC1D24	Coding region	I	TRUE	FALSE
cg09207578	-0.00597115	0.974684	0.00779813	Chr13:114,781,900-114,781,950	RASA3	Intron	I	TRUE	FALSE
cg26037170	-0.0782248	0.974654	0.00903497	Chr1:228,504,578-228,504,628	OBSCN	Coding region	I	TRUE	FALSE
cg02969873	-0.0121768	0.974647	0.00733144	Chr4:1,330,950-1,331,000	MAEA	Exon	I	FALSE	TRUE
cg11707310	-0.0241009	0.974635	0.00929014	Chr1:2,537,670-2,537,720	MMEL1	Coding region	I	TRUE	FALSE
cg10004563	-0.0101231	0.974623	0.00646331	Chr19:7,528,637-7,528,687	ARHGEF18	Intron	I	TRUE	FALSE
cg10464529	-0.0189126	0.974606	0.00759784	Chr16:58,030,681-58,030,731	ZNF319	Coding region	I	TRUE	FALSE
cg10505163	-0.0487798	0.974605	0.00606638	Chr10:73,466,679-73,466,729	CDH23	Coding region	I	FALSE	FALSE
cg17608440	-0.00342012	0.974583	0.00699686	Chr10:114,912,148-114,912,198	TCF7L2	TSS	I	FALSE	FALSE
cg09965557	-0.0359919	0.974573	0.00807428	Chr17:1,381,940-1,381,990	MYO1C	Coding region	I	TRUE	FALSE
cg12829687	-0.0959551	0.974558	0.00713487	Chr10:114,580,955-114,581,005	RP11-57H14.4	Intergenic	I	FALSE	FALSE
cg27417659	-0.0895287	0.974556	0.00842356	Chr7:98,567,826-98,567,876	TRRAP	Coding region	I	FALSE	FALSE
cg14052728	-0.0383542	0.974549	0.00832059	Chr2:95,941,670-95,941,720	PROM2	Coding region	I	FALSE	FALSE
cg19405229	-0.0812826	0.974507	0.00650865	Chr15:101,593,508-101,593,558	LRRK1	TSS	I	TRUE	FALSE
cg08076462	-0.012456	0.9745	0.00951015	Chr16:87,784,309-87,784,359	KLHDC4	Intron	I	FALSE	FALSE
cg06740354	-0.0223294	0.974499	0.00814716	Chr17:40,265,746-40,265,796	KAT2A	5'UTR	I	FALSE	FALSE
cg04045327	0.0220561	0.974493	0.00907403	Chr4:905,804-905,854	GAK	5'UTR	I	FALSE	TRUE
cg10788674	-0.0202007	0.97449	0.00633033	Chr12:133,214,596-133,214,646	POLE	5'UTR	I	FALSE	FALSE
cg22752049	-0.106693	0.974484	0.00630433	Chr19:45,805,740-45,805,790	MARK4	3'UTR	I	TRUE	FALSE
cg14181009	-0.0818242	0.974477	0.00661268	Chr9:132,638,487-132,638,537	USP20	Coding region	I	FALSE	TRUE
cg00016406	-0.114655	0.974469	0.00845369	Chr14:104,643,394-104,643,444	KIF26A	Coding region	I	TRUE	FALSE
cg04895640	-0.0536198	0.974453	0.00822257	Chr1:36,807,369-36,807,419	STK40	5'UTR	I	TRUE	FALSE
cg23098912	-0.0068182	0.974447	0.00858462	Chr17:5,993,637-5,993,687	WSCD1	Coding region	I	FALSE	FALSE
cg24033503	-0.0261051	0.974445	0.00784853	Chr14:101,005,079-101,005,129	BEGAIN	Coding region	I	TRUE	FALSE
cg12836313	-0.0288564	0.974426	0.00621212	Chr7:156,733,525-156,733,575	RP5-1121A15.3	Intergenic	I	TRUE	FALSE
cg11692031	-0.0931331	0.974417	0.00715584	Chr12:2,018,049-2,018,099	CACNA2D4	Intron	I	TRUE	FALSE
cg02379684	-0.0616292	0.974396	0.00873235	Chr5:154,181,830-154,181,880	LARP1	Coding region	I	FALSE	FALSE
cg06891282	0.593884	0.974392	0.0108068	Chr6:3,092,794-3,092,844	RIPK1	Intron	I	TRUE	FALSE
cg25454298	-0.00359846	0.974377	0.00781949	Chr7:150,815,396-150,815,446	AGAP3	Coding region	I	FALSE	TRUE
cg14790739	-0.0469273	0.974365	0.00868044	Chr12:123,750,826-123,750,876	CDK2AP1	Intron	I	FALSE	FALSE
cg23956190	0.0981358	0.97434	0.00793256	Chr7:1,514,406-1,514,456	INTS1	Coding region	I	TRUE	FALSE
cg08032088	-0.0234635	0.974307	0.00665054	Chr1:22,974,052-22,974,102	C1QC	Coding region	I	TRUE	FALSE
cg01128460	0.0756536	0.974302	0.00858873	Chr16:1,243,495-1,243,545	CACNA1H	Intron	I	FALSE	TRUE
cg26537561	0.023161	0.974299	0.00822071	Chr19:57,335,011-57,335,061	ZIM2	Coding region	I	FALSE	FALSE
cg19694878	0.0541626	0.974288	0.00625769	Chr11:1,056,405-1,056,455	RP13-870H17.3	Intergenic	I	TRUE	FALSE
cg24365088	0.0728028	0.974276	0.00685249	Chr3:10,400,463-10,400,513	ATP2B2	Coding region	I	TRUE	FALSE
cg13887016	0.0542801	0.974257	0.00871037	Chr20:61,443,576-61,443,626	OGFR	Coding region	I	TRUE	FALSE
cg01848323	0.0176179	0.974234	0.0081585	Chr12:123,481,953-123,482,003	PITPNM2	Coding region	I	TRUE	FALSE
cg21167817	-0.064726	0.974224	0.00871687	Chr1:3,277,508-3,277,558	PRDM16	Intron	I	FALSE	FALSE
cg14155567	-0.0306666	0.974221	0.00773445	Chr7:5,540,533-5,540,583	FBXL18	Coding region	I	TRUE	FALSE
cg10332934	0.0977047	0.974195	0.00904283	Chr16:88,210,472-88,210,522	RP11-863P13.1	Intergenic	I	FALSE	FALSE
cg12337559	0.0279081	0.974194	0.00828204	Chr4:3,449,903-3,449,953	HGFAC	Coding region	I	TRUE	FALSE
cg14280283	-0.0561904	0.974194	0.00679385	Chr9:139,903,860-139,903,910	ABCA2	5'UTR	I	FALSE	TRUE
cg01402832	-0.146171	0.974183	0.00785088	Chr6:31,747,220-31,747,270	VARS	Coding region	I	FALSE	FALSE
cg18398125	0.119671	0.974145	0.0103556	Chr14:94,291,020-94,291,070	PRIMA1	Intergenic	I	FALSE	FALSE
cg11761615	-0.0587921	0.974143	0.00860901	Chr7:5,348,923-5,348,973	TNRC18	Coding region	I	TRUE	FALSE
cg13226232	-0.0162253	0.974125	0.00738803	Chr2:128,158,600-128,158,650	AC068282.3	Intergenic	I	TRUE	FALSE
cg02695704	0.0561034	0.97409	0.00813427	Chr16:1,250,493-1,250,543	CACNA1H	Coding region	I	TRUE	FALSE
cg06873106	-0.0318581	0.974087	0.00844019	Chr5:149,677,361-149,677,411	ARSI	Coding region	I	TRUE	FALSE
cg04131456	0.0116648	0.974078	0.00962126	Chr13:19,755,915-19,755,965	TUBA3C	3'UTR	I	FALSE	FALSE
cg06632821	-0.0506845	0.974061	0.00928899	Chr1:153,662,181-153,662,231	NPR1	Intron	I	TRUE	FALSE
cg04539057	0.03867	0.974057	0.00939836	Chr11:1,031,936-1,031,986	MUC6	Coding region	I	TRUE	FALSE
cg25485956	-0.100487	0.974054	0.00880846	Chr10:81,146,098-81,146,148	ZCCHC24	5'UTR	I	TRUE	FALSE
cg12229632	-0.0589096	0.974034	0.00831042	Chr17:2,607,857-2,607,907	CLUH	3'UTR	I	TRUE	FALSE
cg19597652	-0.00671328	0.974031	0.00637758	Chr1:6,154,509-6,154,559	KCNAB2	Coding region	I	FALSE	FALSE
cg05656763	0.0749739	0.974026	0.00714916	Chr12:133,118,769-133,118,819	FBRSL1	Intron	I	FALSE	FALSE
cg14977059	-0.0177629	0.974017	0.0083487	Chr22:20,640,331-20,640,381	AC011718.2	Exon	I	TRUE	FALSE
cg23064157	0.0487933	0.974016	0.00957334	Chr10:85,324,924-85,324,974	RP11-344L13.2	Intergenic	I	TRUE	FALSE
cg20219172	-0.0300804	0.974009	0.00812554	Chr17:79,701,477-79,701,527	SLC25A10	Intergenic	I	FALSE	FALSE
cg19599251	0.00691194	0.974006	0.00752006	Chr2:72,360,180-72,360,230	CYP26B1	Coding region	I	FALSE	FALSE
cg14418275	0.029816	0.974004	0.00729191	Chr11:66,243,280-66,243,330	PELI3	3'UTR	I	TRUE	FALSE
cg03899721	0.0195911	0.974002	0.00787879	Chr8:8,748,743-8,748,793	MFHAS1	Coding region	I	TRUE	FALSE
cg20182983	-0.0191641	0.973999	0.00794676	Chr12:123,470,867-123,470,917	PITPNM2	Coding region	I	TRUE	FALSE
cg06480238	0.0374315	0.973996	0.0084964	Chr16:88,557,404-88,557,454	ZFPM1	Intron	I	FALSE	TRUE
cg11410726	0.0188192	0.973992	0.00905586	Chr11:69,625,408-69,625,458	FGF3	Coding region	I	TRUE	FALSE
cg23618269	0.0401034	0.973988	0.00708175	Chr11:1,215,408-1,215,458	MUC5AC	Exon	I	TRUE	FALSE
cg19995595	0.000818593	0.973987	0.00658663	Chr14:93,415,196-93,415,246	ITPK1	Intron	I	FALSE	FALSE
cg27653399	-0.0880865	0.973963	0.00831802	Chr14:24,546,472-24,546,522	CPNE6	Coding region	I	FALSE	FALSE
cg07949777	0.0373282	0.973946	0.00871878	Chr2:128,388,875-128,388,925	MYO7B	Coding region	I	FALSE	FALSE
cg15198247	0.108242	0.973926	0.008647	Chr1:1,974,795-1,974,845	RP11-547D24.3	Intergenic	I	TRUE	FALSE
cg24408776	-0.0112897	0.973903	0.00822688	Chr1:203,098,018-203,098,068	ADORA1	Coding region	I	FALSE	TRUE
cg22780612	0.0222965	0.973871	0.00881072	Chr14:75,936,091-75,936,141	JDP2	Coding region	I	FALSE	FALSE
cg20030796	0.0642687	0.973868	0.00805087	Chr17:72,356,253-72,356,303	BTBD17	Coding region	I	TRUE	FALSE
cg17420036	0.0791399	0.97385	0.00849162	Chr1:22,182,094-22,182,144	HSPG2	Coding region	I	FALSE	FALSE
cg15369608	0.0342732	0.973847	0.00829179	Chr2:239,975,219-239,975,269	HDAC4	Coding region	I	FALSE	TRUE
cg25721452	0.00817362	0.97384	0.00811883	Chr12:102,133,290-102,133,340	CHPT1	Intron	I	TRUE	FALSE
cg02414650	0.249779	0.973818	0.00878019	Chr16:1,560,987-1,561,037	IFT140	5'UTR	I	FALSE	TRUE
cg03620623	-0.0136403	0.973783	0.00642504	Chr19:50,303,256-50,303,306	AP2A1	3'UTR	I	TRUE	FALSE
cg16784943	0.0856697	0.973775	0.00891759	Chr14:93,415,142-93,415,192	ITPK1	Intron	I	FALSE	FALSE
cg11762838	0.0103152	0.973769	0.00824749	Chr17:80,863,662-80,863,712	TBCD	Intron	I	TRUE	FALSE
cg13042918	-0.106597	0.973766	0.00873109	Chr4:119,948,541-119,948,591	SYNPO2	Coding region	I	FALSE	FALSE
cg12427264	-0.00180843	0.973765	0.00809028	Chr6:144,508,300-144,508,350	STX11	Coding region	I	TRUE	FALSE
cg05453337	0.00392527	0.97375	0.00692384	Chr10:106,075,687-106,075,737	ITPRIP	Coding region	I	TRUE	FALSE
cg24625634	0.0255273	0.973747	0.00883288	Chr12:117,484,947-117,484,997	TESC	Intron	I	FALSE	TRUE
cg09121928	-0.0212786	0.97374	0.00843995	Chr16:75,271,130-75,271,180	BCAR1	5'UTR	I	FALSE	TRUE
cg20078054	0.0304939	0.973708	0.0075527	Chr3:127,339,607-127,339,657	MCM2	3'UTR	I	FALSE	FALSE
cg04428718	0.0706852	0.973706	0.00859598	Chr6:171,021,470-171,021,520	XX-C2158C12.2	Intergenic	I	TRUE	FALSE
cg25267284	-0.00330737	0.973702	0.00743538	Chr17:78,185,989-78,186,039	SGSH	TSS	I	FALSE	TRUE
cg16537589	-0.0269544	0.973701	0.00772307	Chr16:88,044,442-88,044,492	BANP	Intron	I	TRUE	FALSE
cg08642538	0.0676171	0.973692	0.00876283	Chr13:22,058,121-22,058,171	HIST1H2BPS3	Exon	I	TRUE	FALSE
cg11515873	-0.054367	0.973689	0.00912363	Chr6:32,117,352-32,117,402	PRRT1	Coding region	I	FALSE	TRUE
cg12712270	-0.0734031	0.973688	0.00845542	Chr4:3,519,880-3,519,930	LRPAP1	5'UTR	I	TRUE	FALSE
cg08851851	0.279737	0.973674	0.00912991	Chr6:3,093,456-3,093,506	RIPK1	Intron	I	TRUE	FALSE
cg04591132	-0.0393206	0.973637	0.00817263	Chr7:72,985,528-72,985,578	TBL2	5'UTR	I	FALSE	TRUE
cg10606269	-0.0251928	0.973627	0.0098308	Chr12:131,371,961-131,372,011	RAN	Intergenic	I	TRUE	FALSE
cg22031783	-0.123972	0.973621	0.0089336	Chr1:3,128,557-3,128,607	PRDM16	Intron	I	TRUE	FALSE
cg20735369	0.400363	0.973597	0.010647	Chr7:23,625,854-23,625,904	AC006026.10	Exon	I	TRUE	FALSE
cg05790551	0.0150947	0.973593	0.00816176	Chr6:3,284,093-3,284,143	SLC22A23	5'UTR	I	FALSE	FALSE
cg00007324	-0.0353831	0.973585	0.00777036	Chr19:4,047,802-4,047,852	ZBTB7A	Coding region	I	TRUE	FALSE
cg06222392	-0.0791894	0.973579	0.00857196	Chr20:60,781,405-60,781,455	MTG2	Intergenic	I	TRUE	FALSE
cg16760008	-0.0434413	0.973558	0.00832079	Chr17:77,708,927-77,708,977	ENPP7	Coding region	I	TRUE	FALSE
cg12402427	-0.0607119	0.973537	0.00716582	Chr1:10,386,282-10,386,332	KIF1B	Coding region	I	TRUE	FALSE
cg11059561	0.000616126	0.973527	0.00622688	Chr2:3,428,785-3,428,835	TRAPPC12	Intron	I	FALSE	FALSE
cg18592195	0.0203411	0.973506	0.00976269	Chr1:227,963,122-227,963,172	SNAP47	Intron	I	FALSE	FALSE
cg13889221	-0.0941855	0.973502	0.00958628	Chr9:131,186,700-131,186,750	CERCAM	Coding region	I	FALSE	FALSE
cg17742293	0.0718342	0.973489	0.0101441	Chr5:14,461,137-14,461,187	TRIO	Coding region	I	TRUE	FALSE
cg16876192	-0.0299819	0.973485	0.00795836	Chr8:144,550,600-144,550,650	ZC3H3	Coding region	I	FALSE	TRUE
cg09187098	0.000208271	0.973464	0.00772885	Chr7:1,913,799-1,913,849	MAD1L1	Intron	I	TRUE	FALSE
cg22795216	0.203413	0.973451	0.00784949	Chr1:47,078,600-47,078,650	MOB3C	Coding region	I	TRUE	FALSE
cg15471825	0.00405199	0.973449	0.00714544	Chr19:17,611,397-17,611,447	SLC27A1	Coding region	I	TRUE	FALSE
cg03031073	0.0689423	0.973424	0.00731659	Chr6:169,567,406-169,567,456	RP11-417E7.1	Intergenic	I	TRUE	FALSE
cg05664039	0.0782194	0.973423	0.00859592	Chr6:30,131,706-30,131,756	TRIM15	Coding region	I	FALSE	FALSE
cg13953735	0.874826	0.973419	0.0186673	Chr19:48,229,219-48,229,269	EHD2	Coding region	I	TRUE	FALSE
cg25551362	0.0485759	0.973417	0.00767257	Chr22:36,894,068-36,894,118	FOXRED2	3'UTR	I	TRUE	FALSE
cg13686648	0.023251	0.973403	0.00869676	Chr13:34,256,253-34,256,303	RP11-141M1.3	Intergenic	I	FALSE	FALSE
cg00627798	0.127235	0.973397	0.00822095	Chr10:99,696,031-99,696,081	CRTAC1	TSS	I	FALSE	FALSE
cg11140305	0.0877042	0.973383	0.00764926	Chr1:249,106,253-249,106,303	SH3BP5L	Coding region	I	TRUE	FALSE
cg04279832	-0.124463	0.973382	0.00689056	Chr1:3,548,942-3,548,992	WRAP73	Exon	I	FALSE	FALSE
cg00340847	-0.00637726	0.973367	0.00875523	Chr16:88,688,743-88,688,793	ZC3H18	Coding region	I	FALSE	TRUE
cg21270593	0.0949229	0.973343	0.0086992	Chr7:94,293,201-94,293,251	PEG10	Coding region	I	FALSE	TRUE
cg22808692	0.0485248	0.973341	0.00633592	Chr7:6,193,785-6,193,835	USP42	3'UTR	I	TRUE	FALSE
cg17849156	0.0203508	0.973336	0.00750861	Chr17:79,255,960-79,256,010	SLC38A10	Coding region	I	TRUE	FALSE
cg07222124	0.0181225	0.973309	0.0064337	Chr12:132,429,632-132,429,682	PUS1	Intergenic	I	TRUE	FALSE
cg17943757	0.00772062	0.973306	0.0087564	Chr3:10,417,160-10,417,210	ATP2B2	Coding region	I	FALSE	FALSE
cg18753341	-0.0306211	0.973303	0.00755406	Chr7:157,202,356-157,202,406	DNAJB6	Intron	I	TRUE	FALSE
cg01724941	0.00276426	0.973297	0.00873924	Chr7:132,192,777-132,192,827	PLXNA4	Coding region	I	FALSE	FALSE
cg05983723	-0.0158717	0.973289	0.00711938	Chr16:70,432,257-70,432,307	ST3GAL2	Coding region	I	FALSE	FALSE
cg12006733	-0.0205357	0.973283	0.00913232	Chr15:90,177,013-90,177,063	KIF7	Coding region	I	FALSE	FALSE
cg16047223	-0.0679023	0.973276	0.0097786	Chr3:195,610,035-195,610,085	TNK2	Coding region	I	FALSE	FALSE
cg12176815	-0.0675841	0.973275	0.00798675	Chr19:1,979,539-1,979,589	CSNK1G2	Coding region	I	TRUE	FALSE
cg07221103	-0.0627824	0.973266	0.00851852	Chr16:70,796,415-70,796,465	VAC14	5'UTR	I	TRUE	FALSE
cg04510420	-0.0407735	0.973265	0.00880422	Chr16:88,102,709-88,102,759	BANP	Intron	I	FALSE	TRUE
cg01367666	-0.116475	0.973257	0.00904322	Chr16:2,052,220-2,052,270	ZNF598	Coding region	I	TRUE	FALSE
cg08626004	0.00544909	0.973237	0.0498962	Chr19:2,513,638-2,513,688	GNG7	5'UTR	I	TRUE	FALSE
cg26769118	-0.16073	0.973217	0.00826228	Chr10:394,583-394,633	DIP2C	Coding region	I	FALSE	TRUE
cg14587902	0.0461765	0.97321	0.00635229	Chr9:136,913,511-136,913,561	BRD3	Coding region	I	TRUE	FALSE
cg11594683	0.00445824	0.973206	0.00833846	Chr17:80,886,909-80,886,959	TBCD	Intron	I	TRUE	FALSE
cg05992875	0.0178692	0.97317	0.0081469	Chr8:144,621,281-144,621,331	ZC3H3	Coding region	I	FALSE	TRUE
cg05909553	0.0233159	0.973159	0.00716886	Chr8:145,739,023-145,739,073	RECQL4	Coding region	I	TRUE	FALSE
cg19131736	-0.0789416	0.97315	0.00826156	Chr7:1,902,839-1,902,889	MAD1L1	Intron	I	TRUE	FALSE
cg01068102	-0.00716523	0.973136	0.00926919	Chr11:65,620,198-65,620,248	SNX32	Coding region	I	FALSE	FALSE
cg23237976	0.0219567	0.973131	0.00842186	Chr1:236,318,444-236,318,494	GPR137B	Intron	I	FALSE	FALSE
cg26804360	-0.00658128	0.973109	0.00664346	Chr2:239,982,768-239,982,818	HDAC4	Intron	I	FALSE	FALSE
cg27452185	-0.0191676	0.973106	0.00909899	Chr11:92,648,704-92,648,754	RP11-676F20.2	Exon	I	TRUE	FALSE
cg05297692	0.0068346	0.973097	0.00866612	Chr16:16,228,263-16,228,313	ABCC1	Coding region	I	FALSE	FALSE
cg21963925	0.0617272	0.973086	0.00729439	Chr16:1,252,087-1,252,137	CACNA1H	Coding region	I	TRUE	FALSE
cg26751440	0.0166264	0.973084	0.0080384	Chr16:3,714,363-3,714,413	TRAP1	Coding region	I	FALSE	FALSE
cg08075528	-0.0399476	0.973075	0.00886861	Chr19:1,960,968-1,961,018	CSNK1G2	Intron	I	TRUE	FALSE
cg20602417	0.0436902	0.973074	0.00919368	Chr21:46,410,510-46,410,560	LINC00163	Exon	I	TRUE	FALSE
cg24359671	0.0662987	0.973067	0.00680491	Chr11:64,030,163-64,030,213	PLCB3	Coding region	I	FALSE	FALSE
cg09432775	0.0190461	0.973055	0.00769464	Chr19:1,117,452-1,117,502	SBNO2	Coding region	I	TRUE	FALSE
cg27617132	-0.020802	0.973047	0.00763404	Chr10:134,543,822-134,543,872	INPP5A	Intron	I	FALSE	FALSE
cg23874145	-0.103464	0.973022	0.00906287	Chr7:101,892,215-101,892,265	CUX1	Coding region	I	TRUE	FALSE
cg27090289	-0.0835477	0.973016	0.00789876	Chr5:179,290,592-179,290,642	TBC1D9B	Coding region	I	FALSE	FALSE
cg13476777	0.0827618	0.97301	0.00810237	Chr9:139,911,683-139,911,733	ABCA2	Coding region	I	TRUE	FALSE
cg04197482	0.104045	0.973005	0.00766402	Chr17:15,607,774-15,607,824	UBE2SP1	Exon	I	TRUE	FALSE
cg18068923	-0.0133808	0.972973	0.00979825	Chr3:14,386,949-14,386,999	RP11-536I6.1	Intergenic	I	FALSE	FALSE
cg03307425	-0.0168467	0.972973	0.00896675	Chr4:866,810-866,860	GAK	Intron	I	FALSE	TRUE
cg12688521	-0.0177928	0.972954	0.00717051	Chr1:5,772,056-5,772,106	RP11-154H17.1	Intergenic	I	TRUE	FALSE
cg24980551	0.0318109	0.972951	0.00853361	Chr11:64,599,005-64,599,055	CDC42BPG	Coding region	I	FALSE	TRUE
cg26171489	-0.0468072	0.97292	0.00979784	Chr15:92,459,254-92,459,304	SLCO3A1	Coding region	I	TRUE	FALSE
cg27197524	0.0881107	0.97292	0.00933941	Chr12:133,249,277-133,249,327	POLE	5'UTR	I	FALSE	TRUE
cg19843760	0.299207	0.972917	0.00953733	Chr16:90,160,930-90,160,980	TUBB8P7	Coding region	I	TRUE	FALSE
cg05711251	-0.0168126	0.972898	0.00859733	Chr7:2,740,361-2,740,411	AMZ1	Coding region	I	TRUE	FALSE
cg00532451	-0.0155247	0.972892	0.00850764	Chr1:228,528,912-228,528,962	OBSCN	Coding region	I	FALSE	FALSE
cg14068146	-0.0301542	0.972879	0.00892798	Chr5:176,940,707-176,940,757	DDX41	5'UTR	I	FALSE	FALSE
cg20168823	0.00310016	0.972876	0.00916376	Chr18:34,916,689-34,916,739	CELF4	Intron	I	TRUE	FALSE
cg20348895	0.09137	0.972871	0.00906654	Chr7:76,163,304-76,163,354	AC004980.11	Exon	I	FALSE	FALSE
cg11731745	-0.0203616	0.972855	0.00874922	Chr6:32,166,723-32,166,773	NOTCH4	Coding region	I	FALSE	FALSE
cg10496614	-0.00780805	0.972849	0.00792703	Chr4:3,263,200-3,263,250	MSANTD1	3'UTR	I	TRUE	FALSE
cg07575466	0.0163505	0.972848	0.00691604	Chr1:40,769,659-40,769,709	COL9A2	Intron	I	TRUE	FALSE
cg15945867	0.0596357	0.972817	0.00662075	Chr17:73,887,195-73,887,245	TRIM65	Coding region	I	TRUE	FALSE
cg24843246	-0.0517816	0.97281	0.00790003	Chr19:7,621,903-7,621,953	PNPLA6	Intron	I	TRUE	FALSE
cg09201525	0.120943	0.972803	0.0108042	Chr16:111,822-111,872	RHBDF1	5'UTR	I	TRUE	FALSE
cg14794786	-0.0119796	0.972802	0.00837248	Chr7:150,815,319-150,815,369	AGAP3	TSS	I	FALSE	TRUE
cg02824818	-0.0155908	0.972799	0.00878079	Chr17:727,733-727,783	NXN	Intron	I	FALSE	FALSE
cg07729303	-0.0241713	0.97279	0.00830231	Chr15:22,940,768-22,940,818	CYFIP1	Coding region	I	TRUE	FALSE
cg01382281	0.148112	0.972786	0.00805001	Chr19:56,104,291-56,104,341	FIZ1	Coding region	I	TRUE	FALSE
cg22483095	-0.0650109	0.972781	0.00780644	Chr19:1,112,678-1,112,728	SBNO2	Intron	I	TRUE	FALSE
cg21658616	0.00254427	0.972779	0.00845742	Chr19:5,214,592-5,214,642	PTPRS	Coding region	I	FALSE	FALSE
cg24668061	0.0320758	0.972747	0.00781103	Chr17:43,318,759-43,318,809	FMNL1	Coding region	I	TRUE	FALSE
cg13735223	-0.0181134	0.972746	0.00914836	Chr9:131,483,559-131,483,609	ZDHHC12	Coding region	I	FALSE	FALSE
cg02520816	-0.0101346	0.972729	0.00945707	Chr16:4,056,354-4,056,404	ADCY9	Intron	I	FALSE	FALSE
cg25637473	-0.00190936	0.972712	0.00790944	Chr15:62,537,911-62,537,961	hsa-mir-7162	Exon	I	FALSE	FALSE
cg27019068	-0.00994461	0.972703	0.00695413	Chr6:147,728,155-147,728,205	YAP1P1	Exon	I	TRUE	FALSE
cg09375892	-0.0353418	0.972687	0.0076044	Chr17:708,412-708,462	NXN	Coding region	I	TRUE	FALSE
cg09738481	0.549527	0.972686	0.00963389	Chr16:89,653,786-89,653,836	CPNE7	Intron	I	TRUE	FALSE
cg01566544	-0.104542	0.972675	0.00975222	Chr8:144,399,213-144,399,263	TOP1MT	Intron	I	TRUE	FALSE
cg13309510	0.00181159	0.972674	0.00686332	Chr2:3,479,636-3,479,686	TRAPPC12	Intron	I	TRUE	FALSE
cg03093076	-0.0317762	0.972655	0.00740858	Chr19:1,390,913-1,390,963	NDUFS7	3'UTR	I	TRUE	FALSE
cg03522766	0.00146689	0.972632	0.00709728	Chr11:64,678,340-64,678,390	ATG2A	Coding region	I	FALSE	FALSE
cg27393769	0.0237779	0.972623	0.00673703	Chr19:15,512,264-15,512,314	AKAP8L	5'UTR	I	TRUE	FALSE
cg22934785	-0.0482655	0.972617	0.00715171	Chr22:30,950,929-30,950,979	GAL3ST1	5'UTR	I	TRUE	FALSE
cg01108614	-0.0694114	0.972613	0.00846216	Chr6:32,166,714-32,166,764	NOTCH4	Coding region	I	FALSE	FALSE
cg00990635	-0.0296984	0.972611	0.00825634	Chr19:19,745,666-19,745,716	GMIP	Coding region	I	TRUE	FALSE
cg07335397	0.0236968	0.972605	0.00808574	Chr17:40,265,718-40,265,768	KAT2A	5'UTR	I	FALSE	FALSE
cg11630135	-0.0771589	0.972597	0.00767334	Chr3:13,679,165-13,679,215	FBLN2	Coding region	I	TRUE	FALSE
cg02513392	-0.0309894	0.972586	0.00819379	Chr12:112,601,462-112,601,512	HECTD4	Coding region	I	FALSE	FALSE
cg02847389	-0.0451062	0.972573	0.00836596	Chr10:49,658,667-49,658,717	ARHGAP22	5'UTR	I	TRUE	FALSE
cg07762234	0.00192863	0.972556	0.00786705	Chr16:2,261,050-2,261,100	BRICD5	3'UTR	I	FALSE	FALSE
cg08373573	-0.0401706	0.972555	0.00876009	Chr11:1,028,290-1,028,340	MUC6	Coding region	I	FALSE	TRUE
cg15619820	0.0582795	0.972515	0.00833293	Chr1:3,133,714-3,133,764	PRDM16	Intron	I	FALSE	FALSE
cg11214430	-0.0389992	0.972491	0.00916877	Chr8:42,268,245-42,268,295	VDAC3	Intergenic	I	TRUE	FALSE
cg07757611	0.074835	0.972487	0.00750324	Chr3:52,559,015-52,559,065	NT5DC2	5'UTR	I	FALSE	TRUE
cg24688721	0.0536709	0.972485	0.00816893	Chr5:179,225,503-179,225,553	MGAT4B	Coding region	I	FALSE	TRUE
cg00243187	0.0399557	0.972472	0.00880854	Chr11:128,746,165-128,746,215	RP11-740D6.3	Intergenic	I	FALSE	FALSE
cg15472639	0.0298595	0.972467	0.00713663	Chr17:1,047,356-1,047,406	ABR	Intron	I	FALSE	FALSE
cg22867117	-0.0144182	0.972466	0.0108524	Chr14:23,530,604-23,530,654	ACIN1	Coding region	I	FALSE	TRUE
cg02443967	0.169824	0.972463	0.0100038	Chr10:98,129,853-98,129,903	TLL2	Coding region	I	TRUE	FALSE
cg00738309	0.0317368	0.972461	0.00748666	Chr13:114,748,623-114,748,673	RASA3	5'UTR	I	TRUE	FALSE
cg22902939	0.0691212	0.972456	0.00711097	Chr2:201,355,147-201,355,197	KCTD18	Coding region	I	FALSE	FALSE
cg02793262	0.0317616	0.972439	0.00858824	Chr17:78,339,354-78,339,404	RNF213	Intron	I	FALSE	FALSE
cg06482904	-0.0104641	0.972432	0.00686027	Chr11:61,536,999-61,537,049	TMEM258	Intron	I	FALSE	FALSE
cg08005809	0.0239766	0.972415	0.00976918	Chr8:144,895,081-144,895,131	SCRIB	Coding region	I	TRUE	FALSE
cg09038294	0.405565	0.972411	0.0129222	Chr10:103,002,013-103,002,063	LBX1-AS1	Intron	I	FALSE	FALSE
cg06858150	-0.0162404	0.972393	0.0100934	Chr19:7,977,646-7,977,696	MAP2K7	3'UTR	I	TRUE	FALSE
cg11580575	-0.0240949	0.972386	0.00947859	Chr5:154,173,466-154,173,516	LARP1	3'UTR	I	FALSE	FALSE
cg22111009	0.0275011	0.972378	0.00912959	Chr5:173,416,225-173,416,275	C5orf47	5'UTR	I	TRUE	FALSE
cg04093349	-0.0477563	0.972363	0.00764643	Chr15:66,998,898-66,998,948	SMAD6	Intron	I	FALSE	FALSE
cg03697509	-0.0915239	0.972362	0.00755228	Chr11:72,466,027-72,466,077	STARD10	Coding region	I	TRUE	FALSE
cg25411327	-0.0208942	0.972361	0.00992714	Chr19:5,210,702-5,210,752	PTPRS	Coding region	I	TRUE	FALSE
cg01305596	-0.0348509	0.972358	0.00932748	Chr16:16,228,298-16,228,348	ABCC1	Coding region	I	FALSE	FALSE
cg18807030	0.0207859	0.97235	0.00767889	Chr7:931,979-932,029	SUN1	3'UTR	I	TRUE	FALSE
cg03888765	0.00591708	0.972339	0.00950534	Chr1:21,031,039-21,031,089	KIF17	Coding region	I	TRUE	FALSE
cg03686950	-0.00312441	0.972331	0.00935686	Chr7:5,330,381-5,330,431	SLC29A4	Coding region	I	FALSE	FALSE
cg18844144	0.00723809	0.972311	0.00787609	Chr14:23,528,381-23,528,431	ACIN1	Coding region	I	TRUE	FALSE
cg04382920	0.111028	0.972302	0.00865414	Chr4:128,651,477-128,651,527	SLC25A31	Intergenic	I	TRUE	FALSE
cg02369448	-0.0789795	0.972292	0.00930464	Chr11:5,315,951-5,316,001	HBE1	Intron	I	TRUE	FALSE
cg19215678	0.0124802	0.972285	0.00742993	Chr12:124,821,139-124,821,189	NCOR2	Intron	I	TRUE	FALSE
cg14512089	0.0620038	0.97228	0.00769385	Chr1:160,771,849-160,771,899	LY9	3'UTR	I	TRUE	FALSE
cg16553338	-0.039992	0.972271	0.00782414	Chr16:2,242,837-2,242,887	CASKIN1	Intron	I	FALSE	FALSE
cg09653758	-0.021144	0.972261	0.010282	Chr16:19,883,207-19,883,257	GPRC5B	Coding region	I	FALSE	FALSE
cg17026072	0.0471524	0.972252	0.0081926	Chr1:1,229,789-1,229,839	ACAP3	Coding region	I	TRUE	FALSE
cg16353608	-0.0573567	0.972245	0.00782782	Chr22:50,892,836-50,892,886	SBF1	Intron	I	TRUE	FALSE
cg22752869	-0.0362423	0.972239	0.00815967	Chr11:372,998-373,048	B4GALNT4	Coding region	I	FALSE	FALSE
cg25225340	-0.0340476	0.972229	0.00748688	Chr22:26,937,533-26,937,583	TPST2	Coding region	I	TRUE	FALSE
cg25581448	-0.116019	0.972224	0.00743042	Chr6:106,582,668-106,582,718	PRDM1	Intergenic	I	FALSE	FALSE
cg26912592	-0.0698747	0.972222	0.007212	Chr17:37,074,932-37,074,982	LASP1	3'UTR	I	TRUE	FALSE
cg04317076	0.0376728	0.972201	0.00860765	Chr16:85,682,218-85,682,268	GSE1	5'UTR	I	FALSE	TRUE
cg04510807	0.0376777	0.972199	0.0076234	Chr7:2,054,240-2,054,290	MAD1L1	3'UTR	I	TRUE	FALSE
cg25616787	-0.00412089	0.972197	0.00817351	Chr1:9,409,348-9,409,398	SPSB1	Intron	I	FALSE	FALSE
cg04635735	-0.00120097	0.972196	0.00862671	Chr7:44,259,770-44,259,820	CAMK2B	5'UTR	I	TRUE	FALSE
cg07738938	0.052248	0.972167	0.00780519	Chr7:5,372,607-5,372,657	TNRC18	Coding region	I	TRUE	FALSE
cg21236379	-0.0677046	0.97215	0.0082763	Chr12:132,328,595-132,328,645	MMP17	Coding region	I	FALSE	TRUE
cg20745568	-0.151501	0.972145	0.00948041	Chr17:40,321,496-40,321,546	KCNH4	Coding region	I	FALSE	FALSE
cg08589821	0.0273272	0.972131	0.00750866	Chr5:55,033,949-55,033,999	DDX4	5'UTR	I	TRUE	FALSE
cg12074585	0.0315203	0.972131	0.00958062	Chr12:7,280,909-7,280,959	RBP5	Coding region	I	FALSE	FALSE
cg06314643	-0.0452262	0.972129	0.0085762	Chr7:44,039,611-44,039,661	POLR2J4	Intron	I	FALSE	FALSE
cg01638225	0.0188654	0.972127	0.00819753	Chr4:1,202,929-1,202,979	SPON2	Intergenic	I	TRUE	FALSE
cg22785261	-0.0463297	0.972104	0.0108374	Chr10:131,559,735-131,559,785	MGMT	Intron	I	FALSE	FALSE
cg13455067	-0.0419161	0.972104	0.00803696	Chr1:44,063,546-44,063,596	PTPRF	Coding region	I	TRUE	FALSE
cg08940097	-0.0198958	0.972104	0.0085741	Chr17:74,093,991-74,094,041	EXOC7	Coding region	I	FALSE	FALSE
cg08020436	0.629461	0.972101	0.013698	Chr2:242,169,161-242,169,211	HDLBP	5'UTR	I	FALSE	TRUE
cg21725496	0.037013	0.972087	0.00762761	Chr7:5,372,353-5,372,403	TNRC18	Coding region	I	TRUE	FALSE
cg13857689	-0.0686982	0.972087	0.0085539	Chr1:26,672,612-26,672,662	AIM1L	Coding region	I	TRUE	FALSE
cg21555471	0.0622705	0.97208	0.00834131	Chr15:41,060,200-41,060,250	DNAJC17	5'UTR	I	FALSE	FALSE
cg04570540	-0.0286817	0.972077	0.00911919	Chr13:113,383,767-113,383,817	ATP11A	Intron	I	FALSE	TRUE
cg16156434	-0.00387172	0.972073	0.00956111	Chr10:134,466,383-134,466,433	INPP5A	Intron	I	TRUE	FALSE
cg14202491	-0.12868	0.972063	0.00913764	Chr17:77,954,522-77,954,572	TBC1D16	Intron	I	FALSE	TRUE
cg21310731	-0.0853546	0.972048	0.00752402	Chr8:145,618,883-145,618,933	CPSF1	Coding region	I	TRUE	FALSE
cg10192483	0.0696932	0.972045	0.00898092	Chr7:76,632,190-76,632,240	DTX2P1	Intron	I	FALSE	FALSE
cg23930681	-0.0723848	0.97204	0.00873028	Chr7:2,205,248-2,205,298	MAD1L1	Intron	I	FALSE	TRUE
cg06912227	0.00400281	0.972037	0.00952842	Chr16:4,053,360-4,053,410	ADCY9	Intron	I	FALSE	FALSE
cg19150467	-0.0445392	0.972033	0.00850635	Chr11:489,405-489,455	PTDSS2	Coding region	I	TRUE	FALSE
cg27238852	0.0735961	0.972033	0.00894802	Chr16:58,192,173-58,192,223	CSNK2A2	5'UTR	I	FALSE	FALSE
cg18505103	0.0152209	0.972016	0.00718423	Chr19:3,115,034-3,115,084	GNA11	Coding region	I	TRUE	FALSE
cg20904111	0.0535173	0.971999	0.00792879	Chr7:1,451,135-1,451,185	MICALL2	Intergenic	I	TRUE	FALSE
cg11817453	0.0742286	0.971972	0.00767569	Chr19:8,464,849-8,464,899	RAB11B	5'UTR	I	TRUE	FALSE
cg22155724	-0.0212116	0.971956	0.00729474	Chr5:176,794,404-176,794,454	RGS14	Coding region	I	TRUE	FALSE
cg21496803	-0.100722	0.971949	0.00763614	Chr6:167,029,079-167,029,129	RPS6KA2	Intron	I	FALSE	FALSE
cg16729538	0.0158671	0.971935	0.00860922	Chr16:75,563,231-75,563,281	RP11-77K12.7	5'UTR	I	TRUE	FALSE
cg01272937	-0.0528096	0.971907	0.00787556	Chr16:84,812,513-84,812,563	USP10	3'UTR	I	FALSE	FALSE
cg03373490	-0.0596767	0.971883	0.00851458	Chr2:26,702,395-26,702,445	OTOF	Coding region	I	FALSE	FALSE
cg16451525	0.150521	0.971879	0.0080775	Chr16:89,167,281-89,167,331	ACSF3	Coding region	I	TRUE	FALSE
cg12292584	0.00224206	0.971849	0.00737766	Chr3:12,949,456-12,949,506	IQSEC1	Intron	I	FALSE	TRUE
cg03273952	0.038152	0.971836	0.00705866	Chr3:49,689,493-49,689,543	BSN	Coding region	I	FALSE	TRUE
cg03159563	-0.00367152	0.97183	0.00848442	Chr19:49,965,177-49,965,227	ALDH16A1	3'UTR	I	TRUE	FALSE
cg18644481	0.0930864	0.971825	0.0082297	Chr6:31,854,800-31,854,850	EHMT2	TSS	I	FALSE	FALSE
cg07010340	-0.0328844	0.971819	0.00789469	Chr1:2,442,011-2,442,061	PANK4	Exon	I	FALSE	TRUE
cg17559031	-0.0298253	0.971817	0.00822456	Chr17:79,673,091-79,673,141	SLC25A10	Intron	I	FALSE	TRUE
cg21880624	-0.00420434	0.971812	0.0086541	Chr21:40,194,629-40,194,679	ETS2	Coding region	I	TRUE	FALSE
cg07172756	-0.107973	0.971807	0.00744285	Chr1:22,213,907-22,213,957	HSPG2	5'UTR	I	TRUE	FALSE
cg19327049	0.0353817	0.971803	0.00859948	Chr12:133,306,723-133,306,773	ANKLE2	Coding region	I	FALSE	TRUE
cg18075761	0.067085	0.971791	0.0076477	Chr7:75,617,027-75,617,077	TMEM120A	Coding region	I	FALSE	FALSE
cg15093769	-0.00759855	0.971784	0.00915154	Chr3:139,353,009-139,353,059	NMNAT3	Intron	I	FALSE	FALSE
cg21010435	0.0409182	0.97177	0.00743923	Chr7:157,208,881-157,208,931	DNAJB6	3'UTR	I	TRUE	FALSE
cg06106265	0.0254928	0.971764	0.00707927	Chr7:2,195,863-2,195,913	MAD1L1	Intron	I	TRUE	FALSE
cg22336993	0.0127925	0.971755	0.00748977	Chr6:31,848,458-31,848,508	EHMT2	Coding region	I	FALSE	FALSE
cg06900650	-0.0419487	0.971755	0.00815125	Chr2:130,956,170-130,956,220	TUBA3E	Intergenic	I	TRUE	FALSE
cg23716449	0.0212194	0.971751	0.00832402	Chr8:21,608,231-21,608,281	GFRA2	5'UTR	I	TRUE	FALSE
cg14699932	-0.00368881	0.971748	0.00833342	Chr13:114,748,339-114,748,389	RASA3	5'UTR	I	FALSE	TRUE
cg06986584	0.00534142	0.971743	0.00997108	Chr1:180,904,676-180,904,726	KIAA1614	Coding region	I	TRUE	FALSE
cg00548824	-0.0220013	0.971734	0.00773928	Chr2:3,452,358-3,452,408	TRAPPC12	Intron	I	TRUE	FALSE
cg03913989	0.00585138	0.971733	0.0078685	Chr3:52,436,307-52,436,357	BAP1	Coding region	I	FALSE	FALSE
cg22673380	-0.00149258	0.971729	0.00851454	Chr5:1,054,639-1,054,689	SLC12A7	Intron	I	TRUE	FALSE
cg07772128	0.0148409	0.971703	0.00692773	Chr15:75,095,398-75,095,448	CSK	3'UTR	I	TRUE	FALSE
cg27309282	-0.0142455	0.971703	0.00840142	Chr4:1,016,080-1,016,130	FGFRL1	Coding region	I	FALSE	TRUE
cg15597136	0.0274346	0.971701	0.00800679	Chr2:242,128,752-242,128,802	ANO7	Intron	I	FALSE	FALSE
cg09969487	-0.0496855	0.971696	0.00795711	Chr16:49,902,276-49,902,326	ZNF423	Intergenic	I	TRUE	FALSE
cg05979433	0.0256611	0.971678	0.0083857	Chr12:111,664,627-111,664,677	CUX2	Intron	I	FALSE	FALSE
cg10106095	-0.138302	0.971673	0.00879223	Chr16:3,025,754-3,025,804	PKMYT1	Coding region	I	FALSE	FALSE
cg21921996	0.345976	0.971665	0.0104126	Chr20:55,685,589-55,685,639	RP11-560A15.4	Intergenic	I	TRUE	FALSE
cg03403686	-0.0865217	0.971663	0.00893017	Chr16:1,254,150-1,254,200	CACNA1H	Coding region	I	TRUE	FALSE
cg23366979	0.00807972	0.971658	0.00935229	Chr5:6,411,461-6,411,511	MED10	Intergenic	I	FALSE	FALSE
cg21564965	-0.00743814	0.971651	0.00930831	Chr17:36,626,131-36,626,181	ARHGAP23	Coding region	I	FALSE	FALSE
cg24710104	0.00610606	0.97165	0.00657802	Chr11:2,029,308-2,029,358	H19	Intergenic	I	FALSE	FALSE
cg04643653	-0.0866923	0.971638	0.00989714	Chr4:11,373,979-11,374,029	RNPS1P1	Exon	I	FALSE	FALSE
cg06293719	-0.0351901	0.971637	0.00959377	Chr7:889,563-889,613	SUN1	Coding region	I	FALSE	FALSE
cg05752653	0.102266	0.971619	0.0100353	Chr4:164,394,897-164,394,947	TKTL2	3'UTR	I	TRUE	FALSE
cg00030466	-0.050701	0.971613	0.00989948	Chr1:3,147,842-3,147,892	PRDM16	Intron	I	TRUE	FALSE
cg21978694	0.050996	0.971594	0.00901171	Chr19:45,316,508-45,316,558	BCAM	Coding region	I	TRUE	FALSE
cg04267000	0.0859057	0.97159	0.00735714	Chr6:31,848,485-31,848,535	EHMT2	Coding region	I	FALSE	FALSE
cg22259698	0.00519877	0.971572	0.0087694	Chr3:126,137,518-126,137,568	CCDC37	Coding region	I	FALSE	FALSE
cg27620176	-0.0440289	0.971554	0.00925041	Chr22:47,054,018-47,054,068	GRAMD4	Intron	I	TRUE	FALSE
cg11893698	0.0482412	0.971545	0.00890123	Chr8:143,463,666-143,463,716	TSNARE1	Intron	I	FALSE	FALSE
cg09856153	-0.089988	0.971535	0.00921999	Chr4:1,330,887-1,330,937	MAEA	Exon	I	FALSE	TRUE
cg02517519	-0.0151791	0.971532	0.00775362	Chr17:34,093,582-34,093,632	MMP28	5'UTR	I	TRUE	FALSE
cg15386350	-0.00843037	0.971522	0.00780692	Chr1:11,591,717-11,591,767	PTCHD2	Coding region	I	FALSE	TRUE
cg03414471	0.047123	0.971519	0.00915639	Chr3:11,600,840-11,600,890	VGLL4	5'UTR	I	FALSE	FALSE
cg20382344	0.0745257	0.971508	0.00968558	Chr1:204,587,896-204,587,946	LRRN2	Coding region	I	FALSE	FALSE
cg24923818	-0.0605618	0.9715	0.00883639	Chr19:14,580,224-14,580,274	PKN1	Coding region	I	FALSE	FALSE
cg11910105	0.0892901	0.971482	0.00892101	Chr7:75,123,422-75,123,472	AC018720.10	Exon	I	FALSE	FALSE
cg26011534	0.019359	0.97148	0.00895287	Chr19:54,972,425-54,972,475	LENG8	3'UTR	I	TRUE	FALSE
cg11710211	0.048299	0.971478	0.00646868	Chr19:56,609,015-56,609,065	ZNF787	Intron	I	TRUE	FALSE
cg06911753	-0.0489874	0.971476	0.0065818	Chr11:47,611,187-47,611,237	C1QTNF4	5'UTR	I	TRUE	FALSE
cg11436025	-0.0704994	0.971476	0.0100162	Chr11:117,376,189-117,376,239	DSCAML1	Coding region	I	FALSE	FALSE
cg18397073	-0.119115	0.971474	0.00956079	Chr19:42,600,229-42,600,279	POU2F2	5'UTR	I	TRUE	FALSE
cg02087101	-0.00949635	0.971473	0.0100992	Chr16:88,951,520-88,951,570	CBFA2T3	Coding region	I	TRUE	FALSE
cg15635503	-0.0518163	0.971471	0.00881215	Chr19:11,101,975-11,102,025	SMARCA4	Coding region	I	FALSE	FALSE
cg23229155	0.0844613	0.971453	0.00766285	Chr14:67,940,620-67,940,670	TMEM229B	3'UTR	I	TRUE	FALSE
cg05227111	0.923202	0.97145	0.0338897	Chr16:75,512,930-75,512,980	CHST6	Coding region	I	TRUE	FALSE
cg16245035	-0.0571817	0.97145	0.00937029	Chr1:10,684,391-10,684,441	PEX14	Coding region	I	FALSE	FALSE
cg17893857	0.0160053	0.97145	0.00858437	Chr17:79,662,880-79,662,930	HGS	Coding region	I	TRUE	FALSE
cg11715095	0.0960835	0.971434	0.00791551	Chr19:19,737,443-19,737,493	LPAR2	Coding region	I	TRUE	FALSE
cg20108119	-0.00967596	0.971432	0.00818146	Chr19:1,393,255-1,393,305	NDUFS7	3'UTR	I	TRUE	FALSE
cg08447380	0.0790528	0.971431	0.0104574	Chr8:8,185,702-8,185,752	SGK223	Coding region	I	FALSE	FALSE
cg01288350	-0.0274188	0.971415	0.00910611	Chr16:2,136,782-2,136,832	TSC2	3'UTR	I	FALSE	FALSE
cg16576106	-0.022014	0.971412	0.00770788	Chr16:4,736,777-4,736,827	MGRN1	3'UTR	I	FALSE	FALSE
cg05743982	-0.0227842	0.971404	0.0075302	Chr16:30,018,109-30,018,159	DOC2A	5'UTR	I	FALSE	FALSE
cg19388017	-0.152835	0.971393	0.00817521	Chr19:15,285,099-15,285,149	NOTCH3	Coding region	I	TRUE	FALSE
cg23909802	-0.00827328	0.971391	0.00922936	Chr19:49,965,214-49,965,264	ALDH16A1	3'UTR	I	TRUE	FALSE
cg22092111	-0.0557722	0.971356	0.0100722	Chr13:114,067,197-114,067,247	ADPRHL1	Intergenic	I	TRUE	FALSE
cg22814042	-0.0406091	0.971355	0.00780871	Chr19:7,688,645-7,688,695	XAB2	Coding region	I	TRUE	FALSE
cg15670680	0.0489092	0.971353	0.0113458	Chr17:74,303,907-74,303,957	QRICH2	Intergenic	I	TRUE	FALSE
cg22018329	0.0303958	0.971338	0.0071485	Chr19:3,116,667-3,116,717	GNA11	Intron	I	FALSE	TRUE
cg10155891	-0.0712345	0.971331	0.0103899	Chr16:88,941,575-88,941,625	CBFA2T3	5'UTR	I	FALSE	TRUE
cg11252765	-0.040411	0.971313	0.00755544	Chr20:36,151,071-36,151,121	NNAT	Coding region	I	TRUE	FALSE
cg17565303	0.0681078	0.971312	0.00745903	Chr11:65,367,008-65,367,058	MAP3K11	5'UTR	I	TRUE	FALSE
cg18921306	-0.00918783	0.9713	0.00746721	Chr7:75,596,006-75,596,056	POR	Intron	I	FALSE	FALSE
cg00004883	0.124048	0.971299	0.00800151	Chr16:75,148,459-75,148,509	LDHD	5'UTR	I	TRUE	FALSE
cg20467755	-0.0217937	0.971286	0.00848545	Chr19:49,183,838-49,183,888	SEC1P	Exon	I	TRUE	FALSE
cg17104099	-0.0266425	0.971275	0.00910664	Chr18:72,799,744-72,799,794	ZNF407	Intergenic	I	TRUE	FALSE
cg05782811	-0.0729409	0.971275	0.00910308	Chr16:675,979-676,029	RAB40C	5'UTR	I	TRUE	FALSE
cg23719132	-0.0744367	0.971272	0.0114166	Chr13:113,525,208-113,525,258	ATP11A	Intron	I	FALSE	FALSE
cg11681366	0.0512705	0.971265	0.00797923	Chr1:5,772,384-5,772,434	RP11-154H17.1	Intergenic	I	TRUE	FALSE
cg06028804	0.0488582	0.971253	0.00943239	Chr8:22,006,330-22,006,380	LGI3	Coding region	I	FALSE	FALSE
cg13860612	0.0549299	0.971251	0.0101928	Chr9:136,786,954-136,787,004	VAV2	Intron	I	FALSE	FALSE
cg18005972	0.0729551	0.971243	0.00715753	Chr4:716,882-716,932	PCGF3	Intron	I	TRUE	FALSE
cg09636079	-0.129036	0.971225	0.00809296	Chr10:105,331,464-105,331,514	NEURL1	Coding region	I	FALSE	FALSE
cg02674562	-0.0286096	0.97122	0.0111873	Chr19:17,837,853-17,837,903	MAP1S	Coding region	I	TRUE	FALSE
cg21189224	-0.0428979	0.971209	0.00901952	Chr9:92,277,466-92,277,516	RP11-316P17.2	Intergenic	I	FALSE	FALSE
cg21511395	-0.0477185	0.971198	0.00748557	Chr8:144,942,174-144,942,224	EPPK1	Coding region	I	TRUE	FALSE
cg05705335	-0.00534721	0.971192	0.00965426	Chr16:81,520,540-81,520,590	CMIP	Intron	I	FALSE	FALSE
cg11937681	-0.0486388	0.971182	0.0103659	Chr22:20,939,255-20,939,305	MED15	3'UTR	I	TRUE	FALSE
cg25729807	-0.0559233	0.971181	0.0067037	Chr12:49,420,059-49,420,109	KMT2D	Coding region	I	TRUE	FALSE
cg24679317	-0.029452	0.97118	0.00690307	Chr17:20,515,824-20,515,874	AC087499.5	Intergenic	I	FALSE	FALSE
cg20737072	-0.089006	0.971179	0.00809114	Chr19:5,785,203-5,785,253	DUS3L	5'UTR	I	FALSE	TRUE
cg24701867	0.0551963	0.971177	0.00797054	Chr1:1,189,639-1,189,689	UBE2J2	5'UTR	I	TRUE	FALSE
cg25499573	-0.0603	0.971168	0.00923692	Chr17:79,682,587-79,682,637	SLC25A10	3'UTR	I	TRUE	FALSE
cg09563846	-0.0131187	0.971161	0.00754633	Chr11:875,757-875,807	CHID1	Intron	I	FALSE	FALSE
cg05276408	0.0259456	0.971158	0.00829724	Chr10:1,994,488-1,994,538	LINC00700	Intergenic	I	TRUE	FALSE
cg26369133	-0.0741085	0.971147	0.00995491	Chr1:247,270,142-247,270,192	ZNF669	Intergenic	I	FALSE	FALSE
cg19590511	0.10803	0.971143	0.00896091	Chr17:957,353-957,403	ABR	Intron	I	FALSE	FALSE
cg01567115	0.0787969	0.971136	0.00882943	Chr16:989,515-989,565	LMF1	Intron	I	FALSE	FALSE
cg17057098	0.0392543	0.971135	0.00773513	Chr15:89,386,740-89,386,790	ACAN	Coding region	I	FALSE	FALSE
cg14199833	0.0272882	0.971131	0.00774372	Chr6:33,288,963-33,289,013	DAXX	Coding region	I	TRUE	FALSE
cg24933115	0.0494995	0.97113	0.0104035	Chr10:75,492,862-75,492,912	DUSP8P5	Exon	I	TRUE	FALSE
cg17894798	0.205597	0.971118	0.0116303	Chr8:1,292,314-1,292,364	AF067845.1	Intergenic	I	FALSE	FALSE
cg23091699	-0.0126767	0.971105	0.0106328	Chr7:43,484,897-43,484,947	HECW1	Coding region	I	TRUE	FALSE
cg00331845	0.0188505	0.971103	0.0070225	Chr10:134,942,440-134,942,490	GPR123	Coding region	I	TRUE	FALSE
cg18680977	0.121628	0.971092	0.00992504	Chr7:27,154,990-27,155,040	HOXA-AS2	TSS	I	TRUE	FALSE
cg17159680	0.0766803	0.971091	0.00759891	Chr19:17,303,640-17,303,690	MYO9B	Coding region	I	TRUE	FALSE
cg01447429	0.0173861	0.971082	0.00878531	Chr16:29,222,264-29,222,314	RP11-426C22.5	Intron	I	FALSE	FALSE
cg03935709	-0.0395163	0.971082	0.00810057	Chr16:2,125,710-2,125,760	TSC2	Intron	I	TRUE	FALSE
cg10809560	0.0447903	0.971072	0.00889075	Chr10:79,936,958-79,937,008	LINC00856	Intergenic	I	FALSE	FALSE
cg19297537	-0.041096	0.971072	0.00932833	Chr10:71,142,320-71,142,370	HK1	Coding region	I	FALSE	FALSE
cg26301689	0.388277	0.97106	0.0121922	Chr3:142,681,655-142,681,705	PAQR9	Coding region	I	TRUE	FALSE
cg16708264	-0.0520126	0.971043	0.00793998	Chr7:157,336,975-157,337,025	PTPRN2	Intron	I	FALSE	FALSE
cg11317705	-0.0149116	0.971043	0.00941655	Chr7:6,693,837-6,693,887	ZNF316	Exon	I	TRUE	FALSE
cg08561895	0.0546059	0.971039	0.0104654	Chr11:75,905,801-75,905,851	WNT11	Coding region	I	TRUE	FALSE
cg02225988	-0.00594036	0.971022	0.00677468	Chr8:141,147,563-141,147,613	TRAPPC9	Intron	I	FALSE	FALSE
cg03340606	-0.00899338	0.971005	0.0089494	Chr1:1,115,574-1,115,624	TTLL10	Coding region	I	TRUE	FALSE
cg22735953	0.284557	0.970991	0.0109333	Chr19:40,719,834-40,719,884	MAP3K10	3'UTR	I	TRUE	FALSE
cg04535829	0.0408895	0.970988	0.0130823	Chr3:49,694,822-49,694,872	BSN	Coding region	I	FALSE	FALSE
cg03754582	-0.0534056	0.970984	0.00940638	Chr1:35,442,206-35,442,256	RP11-244H3.1	Exon	I	TRUE	FALSE
cg17209507	0.0124401	0.970981	0.00767489	Chr22:36,718,463-36,718,513	MYH9	Coding region	I	TRUE	FALSE
cg01514538	0.399749	0.970968	0.0130256	Chr1:2,980,379-2,980,429	LINC00982	Exon	I	TRUE	FALSE
cg20221020	-0.0423785	0.970967	0.00749514	Chr11:67,209,208-67,209,258	CORO1B	Coding region	I	FALSE	TRUE
cg09038962	-0.0370361	0.970958	0.00799891	Chr17:77,899,630-77,899,680	RP11-353N14.5	Exon	I	FALSE	TRUE
cg11397493	0.0463404	0.970953	0.00843666	Chr1:3,307,166-3,307,216	PRDM16	Intron	I	TRUE	FALSE
cg26719943	-0.0866602	0.970949	0.00828584	Chr19:3,531,955-3,532,005	FZR1	Coding region	I	TRUE	FALSE
cg12515402	-0.054844	0.970944	0.00692444	Chr8:144,917,995-144,918,045	NRBP2	Coding region	I	TRUE	FALSE
cg15257681	-0.185809	0.970927	0.0105587	Chr4:727,543-727,593	PCGF3	5'UTR	I	FALSE	TRUE
cg14385008	-0.0266515	0.970924	0.00808794	Chr2:3,469,153-3,469,203	TRAPPC12	Intron	I	FALSE	FALSE
cg03117053	0.0265833	0.970915	0.00849331	Chr19:34,263,595-34,263,645	CHST8	Coding region	I	TRUE	FALSE
cg06844209	-0.0753805	0.970912	0.0064574	Chr11:66,629,643-66,629,693	PC	Intron	I	FALSE	TRUE
cg07695654	0.0393233	0.970911	0.0114205	Chr16:86,562,338-86,562,388	MTHFSD	Intergenic	I	TRUE	FALSE
cg24550683	0.632569	0.970892	0.0163412	Chr17:76,905,772-76,905,822	TIMP2	Intron	I	FALSE	FALSE
cg18470468	-0.0737032	0.97089	0.00921048	Chr7:98,985,741-98,985,791	ARPC1B	3'UTR	I	FALSE	FALSE
cg03528137	-0.0206499	0.970889	0.0106058	Chr13:111,589,920-111,589,970	PARP1P1	Exon	I	FALSE	FALSE
cg07690326	-0.0378274	0.970877	0.00758891	Chr8:145,019,031-145,019,081	PLEC	Intron	I	TRUE	FALSE
cg03470939	-0.00895546	0.970865	0.010984	Chr1:19,669,110-19,669,160	CAPZB	Intron	I	FALSE	FALSE
cg24232053	-0.0622514	0.97086	0.0073386	Chr12:121,177,172-121,177,222	ACADS	Coding region	I	TRUE	FALSE
cg04260258	0.0160994	0.97086	0.00801365	Chr11:65,386,127-65,386,177	PCNXL3	Coding region	I	FALSE	FALSE
cg03647436	-0.0188013	0.970849	0.00931909	Chr10:134,477,440-134,477,490	INPP5A	Intron	I	TRUE	FALSE
cg07912144	0.0667218	0.970846	0.00994416	Chr18:77,247,057-77,247,107	NFATC1	Intron	I	TRUE	FALSE
cg06826120	0.00587842	0.970832	0.0101048	Chr14:102,422,151-102,422,201	RP11-1017G21.6	Intergenic	I	TRUE	FALSE
cg16331972	0.00486312	0.970809	0.0102247	Chr17:8,791,470-8,791,520	PIK3R5	5'UTR	I	TRUE	FALSE
cg17563032	-0.0702278	0.970802	0.0104785	Chr7:100,478,918-100,478,968	SRRT	3'UTR	I	FALSE	FALSE
cg23069877	0.0339636	0.970792	0.00831628	Chr2:3,486,220-3,486,270	TRAPPC12	Intron	I	FALSE	FALSE
cg11988476	0.0233676	0.970787	0.00864595	Chr21:46,368,041-46,368,091	FAM207A	Intron	I	TRUE	FALSE
cg14560339	-0.00439738	0.970771	0.00843048	Chr18:8,783,974-8,784,024	SOGA2	5'UTR	I	FALSE	TRUE
cg09943550	0.0162194	0.970762	0.00840656	Chr12:133,419,615-133,419,665	CHFR	Coding region	I	FALSE	FALSE
cg15920131	-0.0916436	0.970761	0.00866755	Chr12:57,601,837-57,601,887	LRP1	Coding region	I	FALSE	FALSE
cg02634861	0.0179282	0.97076	0.00867902	Chr1:10,757,905-10,757,955	CASZ1	Intron	I	TRUE	FALSE
cg24245305	0.00747425	0.970759	0.00892793	Chr7:43,351,271-43,351,321	HECW1	Intron	I	FALSE	FALSE
cg03564009	-0.0154992	0.970756	0.00852668	Chr13:110,804,727-110,804,777	COL4A1	Coding region	I	FALSE	FALSE
cg23550947	-0.0148495	0.970754	0.010404	Chr3:108,836,911-108,836,961	MORC1	TSS	I	TRUE	FALSE
cg23139173	-0.0417461	0.970752	0.010802	Chr13:111,589,924-111,589,974	PARP1P1	Exon	I	FALSE	FALSE
cg20487025	-0.0505767	0.970743	0.00856248	Chr17:61,613,072-61,613,122	KCNH6	3'UTR	I	TRUE	FALSE
cg21726593	0.0923275	0.970735	0.00858524	Chr19:15,281,516-15,281,566	NOTCH3	Coding region	I	TRUE	FALSE
cg19924719	-0.0282557	0.970724	0.00727466	Chr2:10,920,017-10,920,067	ATP6V1C2	Intron	I	FALSE	FALSE
cg18429911	-0.0427866	0.970722	0.0078196	Chr11:64,877,331-64,877,381	VPS51	3'UTR	I	FALSE	TRUE
cg16477196	0.0358492	0.970711	0.00856032	Chr17:20,516,771-20,516,821	AC087499.5	Exon	I	FALSE	FALSE
cg21131796	-0.0106092	0.97071	0.0124179	Chr12:124,829,394-124,829,444	NCOR2	Coding region	I	TRUE	FALSE
cg23224752	0.0191414	0.970701	0.00867648	Chr5:176,693,060-176,693,110	CTD-2301A4.5	Exon	I	FALSE	TRUE
cg06696911	0.0278233	0.970693	0.00707624	Chr12:133,147,908-133,147,958	FBRSL1	Coding region	I	TRUE	FALSE
cg00341885	0.040551	0.97069	0.00847922	Chr19:4,322,985-4,323,035	FSD1	TSS	I	TRUE	FALSE
cg07046047	-0.0403107	0.970685	0.0099148	Chr11:890,191-890,241	CHID1	Intron	I	TRUE	FALSE
cg12397584	-0.0590592	0.970685	0.0103736	Chr12:58,068,687-58,068,737	RP11-571M6.1	Exon	I	TRUE	FALSE
cg08337835	-0.0238739	0.970683	0.00923258	Chr19:43,918,867-43,918,917	TEX101	Intron	I	TRUE	FALSE
cg21491340	-0.0327784	0.970681	0.00817312	Chr19:18,092,523-18,092,573	KCNN1	Coding region	I	TRUE	FALSE
cg23167456	-0.0891065	0.970678	0.00935832	Chr1:27,942,185-27,942,235	FGR	Coding region	I	TRUE	FALSE
cg01342411	-0.0404978	0.970668	0.00930928	Chr16:75,263,502-75,263,552	BCAR1	5'UTR	I	TRUE	FALSE
cg04928049	0.0555887	0.970667	0.0081185	Chr1:19,665,239-19,665,289	CAPZB	5'UTR	I	TRUE	FALSE
cg05139081	0.000164513	0.970663	0.0111386	Chr12:113,706,620-113,706,670	TPCN1	Coding region	I	FALSE	FALSE
cg15546282	-0.010864	0.970661	0.00822861	Chr1:1,903,424-1,903,474	C1orf222	Exon	I	FALSE	FALSE
cg25211622	-0.0401079	0.970651	0.00927802	Chr11:794,442-794,492	SLC25A22	Coding region	I	FALSE	FALSE
cg24524522	0.0138023	0.970642	0.00846837	Chr4:185,662,377-185,662,427	CENPU	Intergenic	I	FALSE	FALSE
cg23899450	0.297592	0.970625	0.010156	Chr2:242,787,323-242,787,373	AC114730.2	Intergenic	I	TRUE	FALSE
cg06332339	-0.0305954	0.970616	0.00735542	Chr15:73,889,527-73,889,577	NPTN	Coding region	I	FALSE	FALSE
cg05689415	0.0328543	0.970614	0.0078729	Chr2:234,386,006-234,386,056	USP40	5'UTR	I	FALSE	TRUE
cg11026874	-0.0589823	0.970605	0.00797673	Chr17:30,368,717-30,368,767	SH3GL1P1	Exon	I	FALSE	FALSE
cg14418633	0.00249803	0.970604	0.0107553	Chr1:2,005,440-2,005,490	PRKCZ	5'UTR	I	TRUE	FALSE
cg21171954	-0.0282556	0.970592	0.00738811	Chr9:94,495,730-94,495,780	ROR2	Intron	I	TRUE	FALSE
cg26310429	0.00671978	0.970588	0.00828819	Chr17:71,024,400-71,024,450	SLC39A11	Intron	I	FALSE	FALSE
cg07551054	0.0350392	0.970587	0.00882113	Chr8:140,744,199-140,744,249	TRAPPC9	Coding region	I	TRUE	FALSE
cg06440665	-0.0234236	0.970581	0.00876055	Chr1:32,133,251-32,133,301	COL16A1	Intron	I	FALSE	FALSE
cg22488568	0.000465647	0.970567	0.0076145	Chr1:27,426,903-27,426,953	SLC9A1	Coding region	I	FALSE	FALSE
cg20333904	0.0709323	0.970554	0.00877507	Chr2:240,724,116-240,724,166	AC093802.1	3'UTR	I	FALSE	FALSE
cg05189517	-0.0814753	0.970552	0.00747106	Chr16:1,790,466-1,790,516	MAPK8IP3	Intron	I	TRUE	FALSE
cg13858127	-0.0280828	0.970542	0.0113561	Chr13:113,498,079-113,498,129	ATP11A	Intron	I	FALSE	TRUE
cg02198617	-0.05662	0.97053	0.00753868	Chr14:105,451,455-105,451,505	C14orf79	Intergenic	I	TRUE	FALSE
cg04808658	-0.000149741	0.970519	0.00673262	Chr3:52,470,039-52,470,089	SEMA3G	Coding region	I	FALSE	FALSE
cg03674224	0.0336302	0.970519	0.00869843	Chr4:2,343,206-2,343,256	ZFYVE28	Coding region	I	FALSE	TRUE
cg13545089	0.0160201	0.97051	0.00859412	Chr19:5,914,988-5,915,038	CAPS	Coding region	I	TRUE	FALSE
cg21834982	-0.0411295	0.970506	0.0104034	Chr14:102,484,832-102,484,882	DYNC1H1	Coding region	I	FALSE	FALSE
cg19525780	-0.156872	0.970505	0.00996174	Chr14:105,964,194-105,964,244	C14orf80	3'UTR	I	FALSE	TRUE
cg27437510	0.0181978	0.970503	0.00912568	Chr7:150,817,196-150,817,246	AGAP3	Coding region	I	TRUE	FALSE
cg22281638	0.039642	0.970497	0.0100437	Chr2:219,920,296-219,920,346	IHH	Coding region	I	TRUE	FALSE
cg18398930	0.0461542	0.970495	0.00855912	Chr17:39,925,677-39,925,727	JUP	Coding region	I	FALSE	FALSE
cg12044749	-0.034472	0.970493	0.00808904	Chr8:144,995,633-144,995,683	PLEC	Coding region	I	TRUE	FALSE
cg03633073	0.0406562	0.970493	0.00885631	Chr16:89,437,469-89,437,519	ANKRD11	Intron	I	FALSE	TRUE
cg18024037	-0.0289378	0.970493	0.00893159	Chr21:47,575,503-47,575,553	FTCD	Intergenic	I	FALSE	FALSE
cg18538675	0.00460463	0.970491	0.0104144	Chr20:60,740,465-60,740,515	SS18L1	Coding region	I	TRUE	FALSE
cg22343299	0.0112433	0.97049	0.00856458	Chr1:1,024,512-1,024,562	C1orf159	Intron	I	TRUE	FALSE
cg21928783	-0.0224116	0.970479	0.00871387	Chr11:46,726,930-46,726,980	ZNF408	Coding region	I	TRUE	FALSE
cg19879265	0.12892	0.97046	0.0105083	Chr14:105,963,723-105,963,773	C14orf80	3'UTR	I	TRUE	FALSE
cg15790839	0.047849	0.970428	0.0100634	Chr12:49,420,069-49,420,119	KMT2D	Coding region	I	TRUE	FALSE
cg05845757	0.0059147	0.970403	0.00823155	Chr1:36,039,884-36,039,934	TFAP2E	Coding region	I	TRUE	FALSE
cg26914630	0.00305806	0.970399	0.0088668	Chr16:88,455,702-88,455,752	ZNF469	Intergenic	I	FALSE	TRUE
cg03427771	0.0201358	0.970398	0.00886381	Chr16:15,082,549-15,082,599	RP11-680G24.4	Exon	I	FALSE	TRUE
cg04224624	0.091758	0.970389	0.010589	Chr6:166,891,601-166,891,651	RPS6KA2	Intron	I	FALSE	FALSE
cg23896431	-0.108864	0.970388	0.00933342	Chr7:937,901-937,951	ADAP1	5'UTR	I	FALSE	TRUE
cg17147526	-0.0844012	0.970388	0.00771616	Chr2:234,072,414-234,072,464	INPP5D	Coding region	I	FALSE	FALSE
cg26721694	0.0754007	0.970385	0.00880481	Chr19:581,427-581,477	BSG	Coding region	I	TRUE	FALSE
cg01296694	0.0218165	0.970379	0.00902352	Chr12:125,441,293-125,441,343	DHX37	Coding region	I	FALSE	FALSE
cg12474748	0.0488355	0.970379	0.00724099	Chr18:77,465,526-77,465,576	CTDP1	Intron	I	TRUE	FALSE
cg19443023	0.0272596	0.970377	0.00834526	Chr17:78,923,295-78,923,345	RPTOR	Coding region	I	FALSE	TRUE
cg22112000	0.211946	0.970372	0.00934626	Chr7:5,647,133-5,647,183	FSCN1	Intergenic	I	TRUE	FALSE
cg14639822	-0.0731232	0.970365	0.0100915	Chr9:136,131,483-136,131,533	ABO	Exon	I	TRUE	FALSE
cg27249906	-0.0576893	0.970365	0.00893428	Chr16:84,256,336-84,256,386	KCNG4	Coding region	I	TRUE	FALSE
cg20311251	0.0401337	0.970363	0.00916925	Chr10:105,218,111-105,218,161	CALHM1	Coding region	I	TRUE	FALSE
cg27423433	0.0792192	0.970357	0.00785353	Chr19:808,698-808,748	PTBP1	Coding region	I	TRUE	FALSE
cg10611760	-0.00186506	0.970354	0.00900734	Chr7:100,491,713-100,491,763	ACHE	Coding region	I	FALSE	TRUE
cg24586870	-0.0221291	0.970349	0.00739568	Chr2:233,198,589-233,198,639	DIS3L2	3'UTR	I	FALSE	FALSE
cg05372365	0.0546616	0.970347	0.00886635	Chr2:74,687,607-74,687,657	INO80B	3'UTR	I	FALSE	TRUE
cg27413539	0.016243	0.970338	0.00902826	Chr10:131,576,095-131,576,145	RP11-109A6.3	Intergenic	I	FALSE	TRUE
cg15961716	-0.0602214	0.970338	0.00783135	Chr21:47,532,166-47,532,216	COL6A2	Coding region	I	TRUE	FALSE
cg13162581	-0.000145008	0.970324	0.00918524	Chr17:73,805,961-73,806,011	UNK	3'UTR	I	FALSE	FALSE
cg06013127	-0.0668426	0.970324	0.00849737	Chr17:27,903,891-27,903,941	GIT1	Coding region	I	FALSE	FALSE
cg06857845	-0.0712676	0.970322	0.00907255	Chr16:88,909,424-88,909,474	GALNS	5'UTR	I	FALSE	TRUE
cg09695261	0.0728556	0.970321	0.00829043	Chr17:79,304,599-79,304,649	TMEM105	Intergenic	I	FALSE	FALSE
cg10201874	-0.0393327	0.97031	0.00944628	Chr2:220,412,605-220,412,655	TMEM198	Coding region	I	TRUE	FALSE
cg24033224	0.102504	0.9703	0.00866257	Chr12:131,438,015-131,438,065	GPR133	Intergenic	I	FALSE	FALSE
cg13985767	-0.00528198	0.970272	0.00933835	Chr7:2,770,855-2,770,905	GNA12	Coding region	I	FALSE	FALSE
cg15149712	-0.116552	0.97027	0.00718147	Chr19:38,956,734-38,956,784	RYR1	TSS	I	TRUE	FALSE
cg09138524	0.0627094	0.970261	0.00800486	Chr22:19,776,382-19,776,432	GNB1L	Coding region	I	TRUE	FALSE
cg20638467	-0.0582658	0.970261	0.00877159	Chr19:34,302,381-34,302,431	KCTD15	Coding region	I	TRUE	FALSE
cg07340447	0.0889442	0.970242	0.0094654	Chr11:78,369,176-78,369,226	TENM4	Coding region	I	TRUE	FALSE
cg04600411	0.00732646	0.970242	0.00931197	Chr17:40,269,507-40,269,557	KAT2A	TSS	I	TRUE	FALSE
cg13132307	0.00268878	0.970218	0.0101748	Chr17:10,533,366-10,533,416	MYH3	Coding region	I	FALSE	FALSE
cg08042487	0.024345	0.970213	0.0090087	Chr21:45,739,872-45,739,922	PFKL	Exon	I	TRUE	FALSE
cg12253469	0.0156907	0.970212	0.00792861	Chr22:37,420,453-37,420,503	MPST	Coding region	I	TRUE	FALSE
cg14406074	-0.059798	0.970207	0.00883328	Chr9:139,818,313-139,818,363	TRAF2	Coding region	I	FALSE	FALSE
cg06846819	-0.0622243	0.970205	0.0075225	Chr11:68,850,021-68,850,071	TPCN2	Intron	I	TRUE	FALSE
cg20949223	0.116779	0.970203	0.00908451	Chr1:155,161,630-155,161,680	MUC1	Exon	I	TRUE	FALSE
cg00448891	-0.0245965	0.9702	0.0113885	Chr10:134,731,783-134,731,833	TTC40	Intron	I	TRUE	FALSE
cg00167684	-0.0213772	0.970192	0.00747637	Chr16:70,505,195-70,505,245	FUK	5'UTR	I	FALSE	TRUE
cg25230043	0.110333	0.970186	0.00831255	Chr8:644,877-644,927	ERICH1	Intron	I	FALSE	FALSE
cg09095924	0.109132	0.970186	0.00990871	Chr16:1,722,277-1,722,327	LA16c-431H6.6	Intron	I	FALSE	FALSE
cg03536686	-0.0224666	0.970182	0.00876295	Chr14:106,066,519-106,066,569	IGHE	TSS	I	TRUE	FALSE
cg00033371	-0.0217933	0.970176	0.0079007	Chr19:4,956,785-4,956,835	UHRF1	Exon	I	FALSE	TRUE
cg23423230	-0.000235122	0.970172	0.00884921	Chr21:43,327,977-43,328,027	C2CD2	Exon	I	TRUE	FALSE
cg12883821	0.00619168	0.97017	0.00901374	Chr8:145,662,333-145,662,383	AC084125.4	Exon	I	TRUE	FALSE
cg10589018	0.0050263	0.970149	0.00813298	Chr19:21,933,489-21,933,539	ZNF100	TSS	I	TRUE	FALSE
cg14586363	0.0486897	0.970144	0.00987477	Chr4:1,224,498-1,224,548	CTBP1	Intron	I	TRUE	FALSE
cg03482411	-0.00578544	0.97011	0.00789152	Chr20:62,572,460-62,572,510	UCKL1	3'UTR	I	TRUE	FALSE
cg18024260	0.0479921	0.970109	0.00931099	Chr1:1,019,811-1,019,861	C1orf159	5'UTR	I	TRUE	FALSE
cg03775240	0.0448412	0.970109	0.00789263	Chr16:1,575,365-1,575,415	IFT140	Intron	I	FALSE	TRUE
cg18004371	0.427746	0.970108	0.0117303	Chr11:5,950,308-5,950,358	TRIM5	Intron	I	FALSE	FALSE
cg20679271	-0.0171205	0.970104	0.00868819	Chr2:128,350,393-128,350,443	MYO7B	Coding region	I	TRUE	FALSE
cg14599857	0.0923626	0.970099	0.00888925	Chr1:2,010,958-2,011,008	PRKCZ	Intron	I	FALSE	FALSE
cg20000946	-0.0171389	0.970067	0.00757161	Chr1:2,318,600-2,318,650	MORN1	Exon	I	FALSE	TRUE
cg02559817	-0.0110414	0.970056	0.0102272	Chr16:78,466,532-78,466,582	WWOX	3'UTR	I	FALSE	TRUE
cg03218198	-0.0432278	0.970052	0.0095207	Chr16:588,513-588,563	CAPN15	Exon	I	FALSE	TRUE
cg10007534	0.0737293	0.970034	0.00882781	Chr21:46,378,305-46,378,355	FAM207A	Exon	I	TRUE	FALSE
cg02061253	0.378818	0.970032	0.0104375	Chr3:42,577,679-42,577,729	VIPR1	3'UTR	I	TRUE	FALSE
cg25473203	-0.0306131	0.970023	0.0089119	Chr8:145,619,718-145,619,768	CPSF1	Coding region	I	TRUE	FALSE
cg23634417	-0.0513164	0.970022	0.00668377	Chr1:156,255,478-156,255,528	TMEM79	Coding region	I	FALSE	FALSE
cg08097929	-0.00409775	0.97	0.00759182	Chr16:2,159,096-2,159,146	PKD1	Coding region	I	TRUE	FALSE
cg05777400	-0.0454598	0.969986	0.00830237	Chr1:147,380,349-147,380,399	GJA8	Coding region	I	TRUE	FALSE
cg03667641	-0.0410685	0.969982	0.00692967	Chr7:1,046,345-1,046,395	C7orf50	Intron	I	TRUE	FALSE
cg18331249	-0.00930901	0.96997	0.00869961	Chr8:98,862,116-98,862,166	LAPTM4B	Intron	I	FALSE	FALSE
cg09481927	-0.035593	0.969961	0.010345	Chr16:88,503,703-88,503,753	ZNF469	Coding region	I	TRUE	FALSE
cg25645199	0.0540271	0.969954	0.00751268	Chr5:171,533,632-171,533,682	STK10	Coding region	I	FALSE	FALSE
cg19554037	0.68643	0.969951	0.0145569	Chr11:1,318,828-1,318,878	TOLLIP	Intron	I	FALSE	TRUE
cg27456707	0.101192	0.969939	0.00743092	Chr11:63,839,510-63,839,560	MACROD1	Intron	I	FALSE	FALSE
cg19563062	-0.0778124	0.969932	0.00797912	Chr17:34,097,074-34,097,124	MMP28	5'UTR	I	TRUE	FALSE
cg05541867	0.0947608	0.969929	0.00968295	Chr2:242,149,007-242,149,057	ANO7	Coding region	I	TRUE	FALSE
cg10666224	0.031677	0.969928	0.00991492	Chr6:29,768,245-29,768,295	HLA-P	Exon	I	TRUE	FALSE
cg13086424	-0.0132568	0.969928	0.0102414	Chr13:29,352,584-29,352,634	POM121L13P	Intergenic	I	FALSE	TRUE
cg08593676	0.0815313	0.969924	0.0103376	Chr19:422,188-422,238	SHC2	5'UTR	I	TRUE	FALSE
cg00469995	0.0137343	0.969922	0.00789635	Chr16:702,537-702,587	WDR90	Intron	I	FALSE	TRUE
cg13552315	-0.00106767	0.969904	0.00913253	Chr22:17,178,750-17,178,800	TPTEP1	Exon	I	TRUE	FALSE
cg05107228	-0.0167603	0.969897	0.00740362	Chr2:240,205,121-240,205,171	HDAC4	Intron	I	FALSE	FALSE
cg04683210	-0.136332	0.969897	0.0104559	Chr11:63,852,809-63,852,859	RP11-21A7A.2	Intron	I	TRUE	FALSE
cg15212038	0.0117546	0.969894	0.00822484	Chr4:7,032,127-7,032,177	TBC1D14	3'UTR	I	FALSE	FALSE
cg02072002	0.0282216	0.96989	0.00829375	Chr16:4,736,794-4,736,844	MGRN1	3'UTR	I	FALSE	FALSE
cg16343302	-0.013959	0.969886	0.00791436	Chr5:10,649,156-10,649,206	ANKRD33B	Intron	I	FALSE	TRUE
cg27127351	0.0209221	0.969885	0.00816912	Chr8:670,292-670,342	ERICH1	Intron	I	FALSE	FALSE
cg21173317	-0.00523973	0.969881	0.0087541	Chr1:1,478,664-1,478,714	SSU72	Intron	I	FALSE	TRUE
cg27198013	-0.100708	0.969879	0.00995242	Chr17:17,714,244-17,714,294	RAI1	3'UTR	I	TRUE	FALSE
cg13836954	0.275812	0.969871	0.00896743	Chr9:44,744,208-44,744,258	AL162415.1	Intergenic	I	TRUE	FALSE
cg05337258	-0.0200055	0.969863	0.00886774	Chr11:61,106,871-61,106,921	DAK	Coding region	I	TRUE	FALSE
cg15393676	-0.0338192	0.96984	0.00955829	Chr8:134,251,215-134,251,265	NDRG1	5'UTR	I	FALSE	FALSE
cg20255817	0.0288108	0.96984	0.00908142	Chr1:1,597,405-1,597,455	SLC35E2B	Coding region	I	FALSE	FALSE
cg11881562	-0.0149326	0.969839	0.00790007	Chr19:49,633,901-49,633,951	PPFIA3	Intron	I	TRUE	FALSE
cg03877418	0.020368	0.969838	0.00855796	Chr2:242,757,443-242,757,493	NEU4	3'UTR	I	TRUE	FALSE
cg07912402	-0.0293729	0.969831	0.00913662	Chr1:989,304-989,354	AGRN	Coding region	I	FALSE	TRUE
cg06268327	0.0105792	0.969809	0.0100637	Chr11:63,885,739-63,885,789	FLRT1	3'UTR	I	TRUE	FALSE
cg26016241	0.0836094	0.969808	0.00837401	Chr19:17,571,607-17,571,657	CTD-2521M24.10	TSS	I	FALSE	FALSE
cg11351958	-0.0290933	0.969805	0.0094992	Chr11:75,277,790-75,277,840	SERPINH1	Coding region	I	TRUE	FALSE
cg19001199	-0.00996349	0.969798	0.00815984	Chr10:133,955,521-133,955,571	JAKMIP3	Coding region	I	FALSE	TRUE
cg25059070	-0.00852963	0.969796	0.00912831	Chr7:157,609,752-157,609,802	PTPRN2	Intron	I	FALSE	FALSE
cg04815835	-0.00497088	0.96979	0.0107916	Chr11:64,522,148-64,522,198	PYGM	Coding region	I	FALSE	FALSE
cg21082272	0.122204	0.969784	0.00831866	Chr4:1,202,965-1,203,015	SPON2	Intergenic	I	TRUE	FALSE
cg05035248	0.0403546	0.969783	0.00856062	Chr1:1,020,771-1,020,821	C1orf159	Intron	I	FALSE	TRUE
cg25305174	-0.0896353	0.969782	0.00929322	Chr7:44,279,631-44,279,681	CAMK2B	Intron	I	FALSE	TRUE
cg19651246	0.0272513	0.969782	0.00803406	Chr17:79,164,802-79,164,852	AZI1	Coding region	I	TRUE	FALSE
cg12680957	-0.00721314	0.969767	0.00694928	Chr15:64,353,082-64,353,132	DAPK2	Intron	I	TRUE	FALSE
cg01250155	0.128451	0.969762	0.00962995	Chr4:1,661,122-1,661,172	FAM53A	Intron	I	TRUE	FALSE
cg09702334	0.0705971	0.969757	0.00945216	Chr7:610,336-610,386	PRKAR1B	Intron	I	FALSE	TRUE
cg13323878	0.0162631	0.969755	0.00751076	Chr8:1,899,405-1,899,455	ARHGEF10	Intron	I	FALSE	FALSE
cg13352717	-0.00630514	0.969753	0.00947604	Chr19:17,405,146-17,405,196	ABHD8	Coding region	I	TRUE	FALSE
cg19005373	0.0546077	0.969751	0.00832222	Chr19:7,690,734-7,690,784	XAB2	Coding region	I	TRUE	FALSE
cg11033688	0.0283433	0.969745	0.00862394	Chr7:1,902,803-1,902,853	MAD1L1	Intron	I	TRUE	FALSE
cg24641417	-0.0440347	0.969738	0.010222	Chr1:6,154,453-6,154,503	KCNAB2	Coding region	I	FALSE	FALSE
cg13488284	0.0393563	0.969737	0.00879229	Chr6:168,390,910-168,390,960	KIF25-AS1	Intergenic	I	TRUE	FALSE
cg14102880	0.00139266	0.969729	0.00772034	Chr17:915,633-915,683	ABR	Exon	I	TRUE	FALSE
cg18473978	-0.055523	0.969716	0.00722137	Chr3:195,615,337-195,615,387	TNK2	Coding region	I	FALSE	TRUE
cg03070534	0.0400048	0.9697	0.0099864	Chr13:114,930,388-114,930,438	RASA3	Intergenic	I	FALSE	FALSE
cg08873940	0.17598	0.969652	0.0097723	Chr19:51,607,431-51,607,481	CTU1	Coding region	I	TRUE	FALSE
cg24141991	-0.098586	0.969623	0.00771861	Chr11:119,207,059-119,207,109	RNF26	Coding region	I	FALSE	TRUE
cg09304136	-0.00771501	0.969599	0.00820678	Chr11:17,905,701-17,905,751	SERGEF	Intron	I	TRUE	FALSE
cg05324014	0.0668091	0.96959	0.0102283	Chr15:93,975,793-93,975,843	RP11-266O8.1	Intron	I	TRUE	FALSE
cg17947174	0.0144919	0.969589	0.00787604	Chr19:55,740,767-55,740,817	AC010327.2	3'UTR	I	FALSE	FALSE
cg16757605	0.0590828	0.969584	0.0100897	Chr16:70,697,663-70,697,713	FLJ00418	5'UTR	I	TRUE	FALSE
cg25216538	-0.0474391	0.969576	0.00823487	Chr4:6,925,469-6,925,519	TBC1D14	Coding region	I	TRUE	FALSE
cg06835018	0.33185	0.969557	0.00938182	Chr8:12,272,933-12,272,983	FAM90A25P	Exon	I	FALSE	FALSE
cg13798431	0.0672577	0.969555	0.0095702	Chr9:139,402,541-139,402,591	NOTCH1	Coding region	I	FALSE	TRUE
cg00597492	-0.0455707	0.969537	0.0107454	Chr5:1,463,561-1,463,611	LPCAT1	5'UTR	I	TRUE	FALSE
cg02744699	0.352589	0.969537	0.0118631	Chr17:80,197,849-80,197,899	CSNK1D	5'UTR	I	FALSE	TRUE
cg10346758	0.0788395	0.969534	0.00831546	Chr22:47,097,340-47,097,390	CERK	Intron	I	TRUE	FALSE
cg20664996	-0.0742173	0.969522	0.0127415	Chr17:17,359,772-17,359,822	TSEN15P1	Exon	I	FALSE	FALSE
cg13643966	0.0563978	0.969521	0.00943656	Chr4:124,036,449-124,036,499	SPATA5	Intron	I	FALSE	FALSE
cg04527260	-0.0827849	0.969517	0.00948247	Chr10:5,979,152-5,979,202	FBXO18	Coding region	I	FALSE	FALSE
cg03570498	-0.00375927	0.969517	0.00819967	Chr10:131,566,726-131,566,776	RP11-109A6.3	Intergenic	I	FALSE	FALSE
cg22571278	0.0230355	0.96949	0.0107535	Chr17:56,042,969-56,043,019	VEZF1	Intergenic	I	FALSE	FALSE
cg01473128	0.017516	0.969483	0.00975289	Chr6:31,828,334-31,828,384	NEU1	Coding region	I	FALSE	TRUE
cg24928433	0.0128519	0.969481	0.00774349	Chr5:1,091,848-1,091,898	SLC12A7	Intron	I	FALSE	TRUE
cg06593906	0.570207	0.96948	0.0142571	Chr7:107,026,924-107,026,974	COG5	Intron	I	FALSE	FALSE
cg19266779	0.0711338	0.969467	0.0100398	Chr1:47,685,414-47,685,464	TAL1	Coding region	I	FALSE	FALSE
cg02032166	-0.0332971	0.969461	0.0111028	Chr10:75,574,885-75,574,935	CAMK2G	Coding region	I	FALSE	FALSE
cg21333208	-0.00223365	0.96946	0.00937729	Chr4:3,475,323-3,475,373	DOK7	Coding region	I	TRUE	FALSE
cg14370079	0.00297178	0.969453	0.00827682	Chr22:49,935,089-49,935,139	C22orf34	Intron	I	TRUE	FALSE
cg02515033	0.0378158	0.969448	0.00974903	Chr7:2,205,282-2,205,332	MAD1L1	Intron	I	FALSE	TRUE
cg01691989	-0.0313039	0.969443	0.00918015	Chr3:121,712,060-121,712,110	ILDR1	Coding region	I	TRUE	FALSE
cg19338222	-0.108831	0.969436	0.0100651	Chr19:39,052,031-39,052,081	RYR1	3'UTR	I	TRUE	FALSE
cg05678789	0.122566	0.969425	0.0101966	Chr16:85,529,889-85,529,939	AC092377.1	Intergenic	I	TRUE	FALSE
cg24755515	0.0597717	0.969423	0.0105401	Chr12:20,960,397-20,960,447	SLCO1B3	Intergenic	I	TRUE	FALSE
cg08497649	0.00848821	0.969422	0.0105228	Chr10:135,111,433-135,111,483	TUBGCP2	Coding region	I	FALSE	FALSE
cg05166248	-0.00728797	0.969404	0.010335	Chr11:134,252,844-134,252,894	B3GAT1	Coding region	I	FALSE	TRUE
cg14301000	-0.0405516	0.969404	0.00915392	Chr9:136,501,723-136,501,773	DBH	Coding region	I	FALSE	FALSE
cg27565794	0.0044779	0.969399	0.00948826	Chr7:157,207,287-157,207,337	DNAJB6	Exon	I	TRUE	FALSE
cg15188808	-0.12919	0.969387	0.00669543	Chr7:150,094,160-150,094,210	ZNF775	Coding region	I	TRUE	FALSE
cg12856760	0.00780954	0.969377	0.0102835	Chr17:77,976,091-77,976,141	TBC1D16	Intron	I	FALSE	FALSE
cg18218112	-0.00522977	0.969368	0.00815284	Chr7:1,748,590-1,748,640	ELFN1	Intron	I	FALSE	FALSE
cg07124492	0.0324853	0.969362	0.00957688	Chr10:772,599-772,649	RP11-164C1.2	Intergenic	I	TRUE	FALSE
cg22702056	-0.0209588	0.969358	0.00819375	Chr12:124,824,850-124,824,900	NCOR2	Coding region	I	FALSE	FALSE
cg00474840	0.0198236	0.969347	0.00820117	Chr19:18,120,818-18,120,868	ARRDC2	Coding region	I	TRUE	FALSE
cg24422826	-0.00309613	0.969342	0.0096966	Chr8:6,637,683-6,637,733	AGPAT5	Intergenic	I	FALSE	FALSE
cg04777612	-0.107458	0.969334	0.00932057	Chr17:73,805,952-73,806,002	UNK	3'UTR	I	FALSE	FALSE
cg09782726	0.0311617	0.969321	0.01033	Chr6:30,166,506-30,166,556	TRIM26	Coding region	I	FALSE	FALSE
cg05177065	0.000319672	0.969314	0.0105251	Chr10:133,204,296-133,204,346	TCERG1L	Intergenic	I	FALSE	FALSE
cg07023532	0.0411558	0.969306	0.00851154	Chr14:74,057,653-74,057,703	ACOT4	Intergenic	I	TRUE	FALSE
cg25885449	0.0541965	0.969303	0.00774001	Chr18:77,638,366-77,638,416	KCNG2	Intron	I	TRUE	FALSE
cg13766489	-0.0448559	0.969302	0.00668646	Chr9:131,670,310-131,670,360	LRRC8A	Coding region	I	TRUE	FALSE
cg04735123	0.0592972	0.969284	0.00943415	Chr12:111,358,590-111,358,640	MYL2	Intergenic	I	FALSE	FALSE
cg07132441	-0.0173558	0.969267	0.0104408	Chr12:132,827,616-132,827,666	GALNT9	Intron	I	TRUE	FALSE
cg24810646	0.123676	0.969265	0.00858565	Chr10:131,363,339-131,363,389	MGMT	Intron	I	FALSE	FALSE
cg10004976	0.0192831	0.969264	0.00868159	Chr21:46,880,278-46,880,328	COL18A1	Intron	I	FALSE	FALSE
cg03940643	-0.00267304	0.969256	0.00930113	Chr16:11,343,652-11,343,702	RMI2	Intron	I	TRUE	FALSE
cg25028189	0.0537721	0.969256	0.0083871	Chr17:2,898,877-2,898,927	RAP1GAP2	Intron	I	FALSE	FALSE
cg01547142	-0.034861	0.969243	0.00657744	Chr22:35,820,221-35,820,271	MCM5	3'UTR	I	TRUE	FALSE
cg26606899	-0.0131916	0.969241	0.00815045	Chr16:1,802,251-1,802,301	LA16c-361A3.3	TSS	I	FALSE	FALSE
cg09796800	0.117491	0.969238	0.0110722	Chr4:128,651,469-128,651,519	SLC25A31	Intergenic	I	TRUE	FALSE
cg11977919	-0.0298316	0.969237	0.00765998	Chr1:8,263,775-8,263,825	RNU1-7P	Intergenic	I	FALSE	FALSE
cg05678191	0.0615262	0.969237	0.0108678	Chr18:76,753,237-76,753,287	SALL3	Coding region	I	TRUE	FALSE
cg03374231	0.0370934	0.969226	0.00867914	Chr16:86,903,400-86,903,450	RP11-107C10.1	Intergenic	I	FALSE	FALSE
cg25709738	-0.0810839	0.969225	0.00862085	Chr7:2,698,123-2,698,173	TTYH3	Intron	I	TRUE	FALSE
cg01105362	0.0761826	0.969212	0.0076526	Chr7:1,059,578-1,059,628	C7orf50	Intron	I	TRUE	FALSE
cg16184737	0.0754935	0.969209	0.00813735	Chr7:2,679,922-2,679,972	TTYH3	Intron	I	FALSE	FALSE
cg09186408	0.114323	0.969204	0.0085996	Chr17:17,717,966-17,718,016	SREBF1	5'UTR	I	FALSE	TRUE
cg15021640	0.0305463	0.969203	0.00864212	Chr22:49,697,753-49,697,803	RPL35P8	Intergenic	I	TRUE	FALSE
cg23586121	0.303417	0.969196	0.0100435	Chr10:134,586,461-134,586,511	INPP5A	Intron	I	TRUE	FALSE
cg15914316	0.178723	0.969189	0.00918465	Chr7:2,083,148-2,083,198	MAD1L1	Intron	I	FALSE	FALSE
cg00410883	0.00396523	0.969187	0.0110058	Chr19:1,555,144-1,555,194	MEX3D	5'UTR	I	TRUE	FALSE
cg14224196	0.115654	0.969187	0.00822891	Chr9:134,183,544-134,183,594	PPAPDC3	Coding region	I	TRUE	FALSE
cg16908901	-0.0043031	0.96918	0.00871183	Chr1:94,054,786-94,054,836	BCAR3	Coding region	I	FALSE	FALSE
cg11267480	0.0199148	0.969179	0.00980564	Chr7:75,915,005-75,915,055	SRRM3	3'UTR	I	FALSE	FALSE
cg02455703	0.0719682	0.969176	0.00743802	Chr19:17,412,271-17,412,321	ABHD8	Coding region	I	TRUE	FALSE
cg09510128	0.016108	0.969173	0.0132372	Chr7:1,131,987-1,132,037	GPER1	Coding region	I	TRUE	FALSE
cg09142414	0.0689716	0.969173	0.00839488	Chr10:3,145,965-3,146,015	PFKP	Coding region	I	TRUE	FALSE
cg17247026	0.0963402	0.969164	0.0102261	Chr10:135,153,936-135,153,986	ZNF511	Intron	I	FALSE	FALSE
cg05991442	0.0137945	0.969158	0.00986256	Chr17:73,636,135-73,636,185	SMIM5	5'UTR	I	FALSE	FALSE
cg27542341	-0.0527291	0.969156	0.00959477	Chr15:75,248,085-75,248,135	RPP25	5'UTR	I	FALSE	TRUE
cg11337598	0.0202398	0.969154	0.0125818	Chr3:119,121,087-119,121,137	ARHGAP31	Coding region	I	TRUE	FALSE
cg10280383	-0.0233638	0.969154	0.00972584	Chr11:66,472,845-66,472,895	SPTBN2	Coding region	I	FALSE	FALSE
cg25414463	0.0108307	0.969144	0.0105689	Chr7:152,564,017-152,564,067	ACTR3B	Intergenic	I	FALSE	FALSE
cg00946507	-0.00379017	0.969137	0.00801969	Chr17:73,627,694-73,627,744	RECQL5	5'UTR	I	TRUE	FALSE
cg08888410	0.0600803	0.969135	0.00815563	Chr16:3,139,942-3,139,992	ZSCAN10	Coding region	I	TRUE	FALSE
cg12353589	0.111538	0.969116	0.00895517	Chr11:1,309,843-1,309,893	TOLLIP	Coding region	I	FALSE	TRUE
cg13088465	0.591774	0.969113	0.0105629	Chr1:227,170,627-227,170,677	ADCK3	Coding region	I	FALSE	FALSE
cg21871213	-0.038101	0.969105	0.00787997	Chr17:8,383,799-8,383,849	NDEL1	Coding region	I	FALSE	FALSE
cg04031507	-0.0698761	0.969098	0.00875382	Chr1:35,334,310-35,334,360	DLGAP3	Coding region	I	TRUE	FALSE
cg14895576	0.045857	0.96907	0.00774308	Chr17:80,571,464-80,571,514	FOXK2	Intron	I	TRUE	FALSE
cg08663109	0.036308	0.969057	0.00923656	Chr22:20,342,513-20,342,563	XXbac-B33L19.3	Exon	I	TRUE	FALSE
cg11055242	0.0243503	0.969056	0.0106307	Chr12:122,255,706-122,255,756	SETD1B	Coding region	I	FALSE	TRUE
cg08882707	0.0113353	0.969053	0.012773	Chr3:44,283,282-44,283,332	TOPAZ1	Intergenic	I	TRUE	FALSE
cg11115134	-0.0397816	0.969052	0.00887228	Chr2:149,866,756-149,866,806	KIF5C	Coding region	I	TRUE	FALSE
cg14419393	0.0140309	0.96905	0.00881088	Chr17:79,953,010-79,953,060	ASPSCR1	3'UTR	I	TRUE	FALSE
cg10555010	-0.111066	0.969049	0.00919452	Chr8:142,227,246-142,227,296	SLC45A4	Coding region	I	FALSE	TRUE
cg18230627	0.0297761	0.969009	0.0102595	Chr15:28,016,436-28,016,486	OCA2	Intron	I	TRUE	FALSE
cg00861411	0.0429602	0.969006	0.00893549	Chr19:2,115,610-2,115,660	AP3D1	Coding region	I	TRUE	FALSE
cg06892439	0.04665	0.96899	0.0104676	Chr6:30,166,534-30,166,584	TRIM26	Coding region	I	FALSE	FALSE
cg18456140	0.293273	0.968976	0.00854214	Chr11:67,810,267-67,810,317	TCIRG1	Coding region	I	FALSE	FALSE
cg17501712	-3.69208e-05	0.96897	0.0076829	Chr19:56,671,336-56,671,386	ZNF444	Coding region	I	TRUE	FALSE
cg07299736	0.015092	0.968966	0.0106241	Chr8:135,490,786-135,490,836	ZFAT	5'UTR	I	TRUE	FALSE
cg12153709	0.0452254	0.968954	0.00773224	Chr19:56,196,970-56,197,020	EPN1	Coding region	I	TRUE	FALSE
cg10105259	-0.0431457	0.968946	0.0101722	Chr15:23,049,019-23,049,069	NIPA1	5'UTR	I	FALSE	FALSE
cg16628135	0.00727617	0.96894	0.00797835	Chr16:1,397,742-1,397,792	BAIAP3	Coding region	I	TRUE	FALSE
cg17367545	-0.0350396	0.968938	0.0100559	Chr8:27,327,361-27,327,411	CHRNA2	Coding region	I	FALSE	FALSE
cg01290644	0.375801	0.968934	0.0113537	Chr16:12,662,658-12,662,708	SNX29	3'UTR	I	TRUE	FALSE
cg15637415	0.0340203	0.968931	0.00704841	Chr19:11,560,139-11,560,189	PRKCSH	Coding region	I	TRUE	FALSE
cg27215236	0.0646774	0.968929	0.00720197	Chr7:878,039-878,089	SUN1	Intron	I	FALSE	FALSE
cg26070281	0.0241193	0.968928	0.00852981	Chr14:21,559,979-21,560,029	ZNF219	Coding region	I	TRUE	FALSE
cg00321775	-0.0582825	0.968924	0.00900742	Chr10:48,416,390-48,416,440	GDF2	Coding region	I	FALSE	FALSE
cg15780870	-0.0554777	0.96892	0.0110032	Chr12:130,953,801-130,953,851	RIMBP2	Intron	I	TRUE	FALSE
cg27332978	-0.0778199	0.968917	0.00861814	Chr7:589,967-590,017	PRKAR1B	5'UTR	I	FALSE	TRUE
cg12026479	-0.0679459	0.968916	0.0084386	Chr4:8,373,504-8,373,554	ACOX3	Intron	I	FALSE	TRUE
cg08351911	-0.00438188	0.968913	0.00739125	Chr16:88,950,026-88,950,076	RP11-830F9.5	Exon	I	TRUE	FALSE
cg04832268	-0.0661168	0.968912	0.0109914	Chr17:18,022,958-18,023,008	MYO15A	Coding region	I	TRUE	FALSE
cg07478335	0.0607117	0.968911	0.00855881	Chr11:119,044,742-119,044,792	NLRX1	Coding region	I	FALSE	FALSE
cg10403171	-0.015619	0.968901	0.00771744	Chr15:91,500,780-91,500,830	RCCD1	Intron	I	TRUE	FALSE
cg08626605	-0.00412169	0.968898	0.00833827	Chr16:1,363,908-1,363,958	UBE2I	5'UTR	I	TRUE	FALSE
cg12242062	-0.0435019	0.968889	0.00916755	Chr7:151,483,371-151,483,421	PRKAG2	Intron	I	FALSE	FALSE
cg18122501	-0.00306139	0.968888	0.00987506	Chr7:157,353,163-157,353,213	PTPRN2	Intron	I	TRUE	FALSE
cg12372745	0.0513428	0.968884	0.00803986	Chr20:62,187,617-62,187,667	C20orf195	Coding region	I	TRUE	FALSE
cg22913585	0.0270035	0.968869	0.012065	Chr19:577,937-577,987	BSG	Coding region	I	TRUE	FALSE
cg07344990	0.0297749	0.968861	0.00883205	Chr16:625,905-625,955	PIGQ	Coding region	I	FALSE	FALSE
cg14625425	0.100148	0.968858	0.011893	Chr6:164,011,985-164,012,035	RP5-826L7.1	Intergenic	I	FALSE	FALSE
cg12859720	0.068186	0.968855	0.00863043	Chr14:104,854,710-104,854,760	RP11-260M19.1	Intergenic	I	FALSE	FALSE
cg03129172	0.0291365	0.968853	0.00767652	Chr1:12,251,885-12,251,935	TNFRSF1B	TSS	I	TRUE	FALSE
cg18536123	-0.0131982	0.968848	0.0108297	Chr17:26,694,890-26,694,940	VTN	3'UTR	I	FALSE	FALSE
cg16430402	-0.0297765	0.968846	0.00905209	Chr1:5,947,385-5,947,435	NPHP4	5'UTR	I	FALSE	FALSE
cg18653560	0.058934	0.968844	0.011752	Chr13:113,718,452-113,718,502	MCF2L	Intron	I	FALSE	FALSE
cg01606538	0.0192741	0.968839	0.0081636	Chr20:3,214,800-3,214,850	SLC4A11	Coding region	I	TRUE	FALSE
cg05425023	0.0243318	0.968837	0.00687632	Chr8:144,893,244-144,893,294	SCRIB	Intron	I	TRUE	FALSE
cg21938845	0.0793876	0.968827	0.00882399	Chr7:75,915,064-75,915,114	SRRM3	3'UTR	I	FALSE	FALSE
cg15762348	0.0882821	0.968825	0.0114436	Chr11:66,458,780-66,458,830	SPTBN2	Coding region	I	TRUE	FALSE
cg01909845	0.00261629	0.968821	0.00869593	Chr11:119,535,896-119,535,946	PVRL1	Coding region	I	TRUE	FALSE
cg22581974	-0.0214898	0.968819	0.00831016	Chr22:40,425,738-40,425,788	FAM83F	3'UTR	I	FALSE	FALSE
cg05647756	-0.092464	0.968818	0.00916976	Chr17:73,805,996-73,806,046	UNK	3'UTR	I	FALSE	FALSE
cg18083305	0.0165982	0.968812	0.00874073	Chr17:2,203,240-2,203,290	SMG6	Coding region	I	FALSE	TRUE
cg02537268	0.0648601	0.968811	0.00847935	Chr17:79,659,546-79,659,596	HGS	Exon	I	FALSE	FALSE
cg09251600	-0.0840743	0.96881	0.00866019	Chr1:179,781,731-179,781,781	FAM163A	Intron	I	FALSE	FALSE
cg04311557	0.0506806	0.968802	0.0101245	Chr16:71,523,240-71,523,290	ZNF19	TSS	I	FALSE	FALSE
cg14642259	-0.0932273	0.9688	0.0109356	Chr11:47,359,016-47,359,066	MYBPC3	5'UTR	I	FALSE	TRUE
cg21585640	0.0135426	0.96879	0.0081109	Chr2:98,351,122-98,351,172	ZAP70	Coding region	I	TRUE	FALSE
cg15344492	-0.110099	0.96879	0.00743222	Chr6:3,253,891-3,253,941	PSMG4	Intron	I	TRUE	FALSE
cg25690202	-0.00977459	0.968772	0.00946485	Chr19:38,684,327-38,684,377	SIPA1L3	Coding region	I	TRUE	FALSE
cg09864325	0.0633137	0.968764	0.00829645	Chr16:1,193,802-1,193,852	CACNA1H	Intergenic	I	FALSE	FALSE
cg05134769	0.0082563	0.968761	0.0103057	Chr7:2,239,817-2,239,867	MAD1L1	Intron	I	FALSE	FALSE
cg06373804	0.930169	0.968756	0.0498314	Chr2:242,888,332-242,888,382	AC131097.3	Intron	I	FALSE	TRUE
cg24515054	-0.0418568	0.96875	0.00927183	Chr13:19,240,492-19,240,542	FEM1AP4	Exon	I	FALSE	TRUE
cg12662401	0.200864	0.968741	0.00879793	Chr10:3,708,570-3,708,620	RP11-184A2.3	Intergenic	I	FALSE	FALSE
cg24728105	0.0941863	0.968728	0.00841503	Chr11:2,418,156-2,418,206	CD81	3'UTR	I	FALSE	TRUE
cg22985122	0.013246	0.968724	0.0101263	Chr17:73,566,477-73,566,527	LLGL2	3'UTR	I	FALSE	FALSE
cg20636319	0.0486108	0.968723	0.00924482	Chr19:13,869,944-13,869,994	CCDC130	3'UTR	I	TRUE	FALSE
cg01553584	0.0583099	0.968715	0.00884208	Chr1:224,400,623-224,400,673	RP11-365O16.3	Exon	I	FALSE	FALSE
cg10958086	0.0814766	0.968708	0.00797756	Chr17:952,854-952,904	ABR	Intron	I	FALSE	TRUE
cg23212579	-0.0808425	0.968701	0.00819142	Chr2:219,255,969-219,256,019	SLC11A1	3'UTR	I	TRUE	FALSE
cg10215766	-0.0444677	0.968697	0.00735491	Chr19:19,612,759-19,612,809	GATAD2A	3'UTR	I	TRUE	FALSE
cg05129568	-0.14354	0.96869	0.0121713	Chr6:30,707,960-30,708,010	FLOT1	Coding region	I	FALSE	FALSE
cg05945584	0.088538	0.968686	0.00934621	Chr5:688,485-688,535	TPPP	Intron	I	FALSE	FALSE
cg27554347	0.00109519	0.968681	0.00919894	Chr16:87,471,029-87,471,079	ZCCHC14	Intron	I	FALSE	FALSE
cg20208523	-0.0547888	0.968671	0.00952547	Chr11:118,764,442-118,764,492	CXCR5	Coding region	I	FALSE	FALSE
cg12854762	-0.0279707	0.968668	0.00903728	Chr7:138,554,447-138,554,497	KIAA1549	Coding region	I	TRUE	FALSE
cg04484550	0.050248	0.968664	0.00940991	Chr1:2,980,114-2,980,164	LINC00982	Exon	I	TRUE	FALSE
cg00522555	0.0487934	0.968661	0.0083629	Chr19:10,602,538-10,602,588	KEAP1	TSS	I	TRUE	FALSE
cg07128379	-0.0482689	0.968659	0.0090497	Chr17:10,533,367-10,533,417	MYH3	Coding region	I	FALSE	FALSE
cg13901137	0.0949245	0.968655	0.00962626	Chr13:46,357,598-46,357,648	SIAH3	Coding region	I	FALSE	FALSE
cg23023126	0.0824187	0.968653	0.00949082	Chr19:308,759-308,809	MIER2	Coding region	I	TRUE	FALSE
cg10288921	0.257407	0.968653	0.00950359	Chr2:3,289,710-3,289,760	TSSC1	Intron	I	TRUE	FALSE
cg20724189	0.00503427	0.968645	0.0075998	Chr2:85,568,869-85,568,919	PEBP1P2	Exon	I	FALSE	FALSE
cg04482075	0.183703	0.96864	0.00895522	Chr16:1,991,259-1,991,309	MSRB1	5'UTR	I	FALSE	TRUE
cg00400259	0.0627737	0.968638	0.00890744	Chr16:1,493,810-1,493,860	CCDC154	3'UTR	I	FALSE	TRUE
cg21757314	0.0617102	0.968636	0.00917895	Chr7:104,641,582-104,641,632	LINC01004	Intron	I	FALSE	FALSE
cg25740208	0.0573916	0.968608	0.00793806	Chr7:1,001,862-1,001,912	COX19	Intron	I	FALSE	FALSE
cg05810363	-0.0192215	0.968594	0.00693878	Chr17:74,475,221-74,475,271	RHBDF2	Coding region	I	TRUE	FALSE
cg12753366	-0.022754	0.968587	0.0102532	Chr10:696,320-696,370	PRR26	Coding region	I	FALSE	FALSE
cg07482826	-0.039858	0.968554	0.00897746	Chr16:1,502,788-1,502,838	CLCN7	Coding region	I	TRUE	FALSE
cg09074755	0.0713888	0.968543	0.0101947	Chr12:29,650,662-29,650,712	OVCH1	Intergenic	I	FALSE	FALSE
cg23475109	-0.0290618	0.968538	0.00825914	Chr2:97,530,682-97,530,732	SEMA4C	Coding region	I	TRUE	FALSE
cg19436016	0.119873	0.96853	0.00994013	Chr7:978,219-978,269	ADAP1	Intron	I	FALSE	TRUE
cg19410378	-0.0437759	0.96853	0.0100564	Chr7:152,551,762-152,551,812	ACTR3B	3'UTR	I	FALSE	FALSE
cg01640506	0.0770984	0.968527	0.00934924	Chr7:150,417,586-150,417,636	GIMAP1	Coding region	I	TRUE	FALSE
cg08924619	0.0646981	0.968522	0.00932351	Chr13:111,160,398-111,160,448	COL4A2	Coding region	I	FALSE	FALSE
cg07733363	-0.030999	0.968516	0.00832038	Chr4:2,248,927-2,248,977	MXD4	Intergenic	I	FALSE	FALSE
cg15076663	0.267073	0.968505	0.00939426	Chr1:18,023,560-18,023,610	ARHGEF10L	Coding region	I	TRUE	FALSE
cg21768956	-0.0442351	0.968504	0.00850372	Chr17:927,603-927,653	ABR	Intron	I	TRUE	FALSE
cg05982473	-0.0193859	0.968503	0.00992299	Chr11:3,187,754-3,187,804	OSBPL5	Intron	I	FALSE	TRUE
cg06161317	0.040564	0.968502	0.0102448	Chr16:88,598,524-88,598,574	ZFPM1	Coding region	I	TRUE	FALSE
cg06674436	-0.0420657	0.968501	0.00851326	Chr5:1,278,815-1,278,865	TERT	Coding region	I	FALSE	TRUE
cg07387931	-0.0835263	0.968488	0.0103081	Chr3:140,785,159-140,785,209	SPSB4	Coding region	I	TRUE	FALSE
cg26859186	-0.0216383	0.968488	0.0115761	Chr7:157,351,707-157,351,757	PTPRN2	Intron	I	FALSE	TRUE
cg06383648	0.0375558	0.968474	0.00954942	Chr4:6,596,400-6,596,450	MAN2B2	Coding region	I	FALSE	FALSE
cg06530270	-0.07569	0.968473	0.00877329	Chr17:76,988,328-76,988,378	CANT1	5'UTR	I	FALSE	TRUE
cg23793946	-0.040731	0.968462	0.0119283	Chr6:170,402,160-170,402,210	RP11-302L19.1	Intergenic	I	TRUE	FALSE
cg15022051	0.0318468	0.968459	0.00974017	Chr6:170,396,067-170,396,117	RP11-302L19.1	Intergenic	I	FALSE	FALSE
cg24811125	0.00247287	0.968436	0.00949316	Chr10:121,138,075-121,138,125	GRK5	Intron	I	FALSE	FALSE
cg25924823	-0.0252606	0.968434	0.00853732	Chr8:145,113,431-145,113,481	OPLAH	Coding region	I	TRUE	FALSE
cg02081198	0.00773005	0.968422	0.00922072	Chr11:2,922,796-2,922,846	SLC22A18	Intron	I	FALSE	TRUE
cg26489080	-0.0167813	0.96839	0.00919645	Chr13:113,803,335-113,803,385	F10	3'UTR	I	TRUE	FALSE
cg07542864	-0.103018	0.968368	0.00890484	Chr16:28,509,446-28,509,496	APOBR	Coding region	I	TRUE	FALSE
cg13351114	-0.0626835	0.968361	0.00862327	Chr6:31,828,339-31,828,389	NEU1	Coding region	I	FALSE	TRUE
cg07969419	0.0405619	0.968358	0.00903594	Chr15:100,880,362-100,880,412	ADAMTS17	Intron	I	FALSE	TRUE
cg14454440	-0.00189703	0.968343	0.0106039	Chr9:137,620,394-137,620,444	COL5A1	Intron	I	FALSE	TRUE
cg06768288	0.0389766	0.96834	0.00763153	Chr2:239,986,710-239,986,760	HDAC4	Intron	I	FALSE	TRUE
cg19431293	0.203995	0.968327	0.00810185	Chr4:1,319,087-1,319,137	MAEA	Intron	I	FALSE	TRUE
cg24660836	0.0258674	0.968325	0.01023	Chr1:8,385,964-8,386,014	SLC45A1	Coding region	I	TRUE	FALSE
cg21911064	0.0512186	0.968321	0.00974858	Chr6:15,517,396-15,517,446	JARID2	Coding region	I	TRUE	FALSE
cg20517784	0.123818	0.96832	0.0123088	Chr10:436,476-436,526	DIP2C	Intron	I	FALSE	FALSE
cg06714360	-0.0601098	0.968319	0.00858209	Chr10:134,472,331-134,472,381	INPP5A	Intron	I	FALSE	FALSE
cg11703683	-0.0115806	0.968319	0.00866615	Chr5:643,420-643,470	CEP72	Intron	I	TRUE	FALSE
cg06219351	0.0729933	0.968318	0.0118833	Chr7:158,114,136-158,114,186	PTPRN2	Intron	I	FALSE	FALSE
cg06959457	0.00479491	0.968318	0.0098428	Chr10:82,363,383-82,363,433	SH2D4B	Coding region	I	FALSE	FALSE
cg09275921	0.0226623	0.968316	0.00923301	Chr16:313,710-313,760	ITFG3	Coding region	I	FALSE	FALSE
cg27297626	0.11446	0.968303	0.00894829	Chr2:23,785,054-23,785,104	KLHL29	5'UTR	I	TRUE	FALSE
cg06571993	0.00888813	0.968301	0.00708807	Chr7:98,579,528-98,579,578	TRRAP	Coding region	I	TRUE	FALSE
cg00284420	-0.0551378	0.9683	0.011775	Chr16:87,311,947-87,311,997	RP11-178L8.5	Intron	I	FALSE	FALSE
cg20384325	0.0683658	0.968297	0.00770594	Chr15:49,268,749-49,268,799	KRT8P24	Intergenic	I	FALSE	TRUE
cg03597034	-0.0648673	0.968296	0.00827179	Chr19:18,569,005-18,569,055	ELL	5'UTR	I	FALSE	FALSE
cg22934677	0.0693266	0.968289	0.00892324	Chr14:54,859,663-54,859,713	CDKN3	Intergenic	I	TRUE	FALSE
cg09624953	0.0432907	0.968289	0.00906032	Chr12:133,307,653-133,307,703	ANKLE2	3'UTR	I	FALSE	TRUE
cg21789510	0.0544944	0.968287	0.00879445	Chr2:91,873,035-91,873,085	DRD5P1	Exon	I	TRUE	FALSE
cg13898470	0.109085	0.968284	0.00897857	Chr1:6,688,606-6,688,656	THAP3	Coding region	I	FALSE	FALSE
cg01880908	-0.000145966	0.968283	0.00962498	Chr17:76,101,065-76,101,115	TNRC6C	3'UTR	I	TRUE	FALSE
cg03983270	-0.0724018	0.968274	0.00806362	Chr16:81,731,200-81,731,250	CMIP	Exon	I	FALSE	FALSE
cg21740826	-0.0940928	0.96827	0.00865669	Chr19:4,037,880-4,037,930	PIAS4	3'UTR	I	TRUE	FALSE
cg16283753	-0.0113094	0.968268	0.00936273	Chr6:170,068,013-170,068,063	WDR27	Intron	I	TRUE	FALSE
cg02010324	-0.0158584	0.968267	0.009725	Chr16:88,917,129-88,917,179	GALNS	Intron	I	FALSE	FALSE
cg17522445	-0.0254849	0.968267	0.00940056	Chr19:48,675,104-48,675,154	C19orf68	Coding region	I	TRUE	FALSE
cg25242556	0.00845567	0.968266	0.0101851	Chr15:91,423,374-91,423,424	FURIN	Coding region	I	TRUE	FALSE
cg19223190	-0.0275622	0.968265	0.0129021	Chr17:80,058,786-80,058,836	CCDC57	Intergenic	I	TRUE	FALSE
cg09174502	0.0276722	0.968263	0.00978519	Chr11:130,079,371-130,079,421	ST14	Coding region	I	TRUE	FALSE
cg00825309	0.102358	0.968261	0.0120659	Chr19:58,991,884-58,991,934	SLC27A5	5'UTR	I	TRUE	FALSE
cg21252280	0.230129	0.968255	0.0104576	Chr20:3,209,342-3,209,392	SLC4A11	5'UTR	I	TRUE	FALSE
cg12260801	-0.0606819	0.968243	0.0091808	Chr7:1,045,108-1,045,158	C7orf50	Intron	I	FALSE	TRUE
cg05697539	0.00486127	0.968241	0.00709923	Chr11:63,906,103-63,906,153	MACROD1	Intron	I	FALSE	FALSE
cg19199752	-0.0302736	0.968238	0.00910417	Chr21:45,730,187-45,730,237	PFKL	Intron	I	TRUE	FALSE
cg06367102	0.0240664	0.968234	0.00739868	Chr7:1,192,639-1,192,689	ZFAND2A	5'UTR	I	FALSE	FALSE
cg07999738	0.03012	0.968213	0.00731729	Chr8:140,744,385-140,744,435	TRAPPC9	Coding region	I	TRUE	FALSE
cg10113582	0.0257692	0.96821	0.00829407	Chr4:905,917-905,967	GAK	Coding region	I	FALSE	TRUE
cg13751265	0.0256137	0.968202	0.00906456	Chr17:72,947,650-72,947,700	HID1	5'UTR	I	FALSE	FALSE
cg18906324	0.0782319	0.968201	0.0106929	Chr12:118,198,977-118,199,027	KSR2	Coding region	I	TRUE	FALSE
cg04704947	-0.0819542	0.968177	0.0102339	Chr1:28,167,585-28,167,635	PPP1R8	5'UTR	I	FALSE	FALSE
cg19857840	0.00674823	0.968175	0.0109158	Chr8:141,551,318-141,551,368	AGO2	5'UTR	I	FALSE	FALSE
cg11913489	0.394929	0.968173	0.0132709	Chr17:133,061-133,111	RPH3AL	Intron	I	FALSE	FALSE
cg02576528	0.307326	0.96817	0.0111667	Chr10:131,845,024-131,845,074	LINC00959	Intergenic	I	FALSE	TRUE
cg27304144	0.00249056	0.968159	0.00804176	Chr1:22,211,025-22,211,075	HSPG2	Coding region	I	TRUE	FALSE
cg26124968	0.104439	0.968158	0.00930486	Chr7:44,801,522-44,801,572	ZMIZ2	Intron	I	TRUE	FALSE
cg13292542	-0.0156958	0.968147	0.00974732	Chr17:80,394,539-80,394,589	HEXDC	3'UTR	I	FALSE	TRUE
cg02752243	-0.144276	0.968141	0.00941443	Chr7:76,609,986-76,610,036	DTX2P1	Exon	I	FALSE	FALSE
cg05667401	-0.0739802	0.968129	0.00744573	Chr16:31,073,217-31,073,267	ZNF668	Coding region	I	TRUE	FALSE
cg10674805	0.0596255	0.968128	0.00975256	Chr6:31,937,436-31,937,486	SKIV2L	3'UTR	I	FALSE	FALSE
cg00554570	-0.0990979	0.96812	0.00800727	Chr17:78,880,179-78,880,229	RPTOR	Intron	I	TRUE	FALSE
cg24530527	0.0269826	0.968114	0.0108119	Chr7:1,162,883-1,162,933	C7orf50	Intron	I	FALSE	FALSE
cg05951425	-0.00976303	0.968112	0.00847757	Chr10:75,457,628-75,457,678	AGAP5	TSS	I	FALSE	FALSE
cg01495521	0.73168	0.968103	0.0173757	Chr16:978,039-978,089	LMF1	Intron	I	FALSE	TRUE
cg23968456	0.069493	0.968102	0.00888902	Chr10:73,521,582-73,521,632	C10orf54	Coding region	I	FALSE	FALSE
cg17533797	0.0703189	0.968101	0.0096573	Chr7:1,120,002-1,120,052	C7orf50	Intron	I	TRUE	FALSE
cg09597710	-0.0335064	0.968095	0.00796769	Chr7:1,121,075-1,121,125	C7orf50	Intron	I	FALSE	TRUE
cg11676546	-0.0672991	0.968077	0.00935501	Chr8:61,765,419-61,765,469	CHD7	Coding region	I	FALSE	FALSE
cg25636354	0.0518053	0.968056	0.00984017	Chr19:7,584,660-7,584,710	ZNF358	Coding region	I	TRUE	FALSE
cg17474650	0.0042201	0.968048	0.00953831	Chr1:52,060,541-52,060,591	CALR4P	TSS	I	FALSE	FALSE
cg14949065	0.0607262	0.96804	0.010592	Chr2:27,373,127-27,373,177	TCF23	Coding region	I	TRUE	FALSE
cg26505371	0.19164	0.968035	0.00894353	Chr19:5,210,731-5,210,781	PTPRS	Coding region	I	TRUE	FALSE
cg14611757	0.0585418	0.968027	0.00928054	Chr11:1,012,210-1,012,260	AP2A2	3'UTR	I	FALSE	TRUE
cg15969606	-0.128589	0.968022	0.00901669	Chr8:1,733,426-1,733,476	CLN8	3'UTR	I	TRUE	FALSE
cg14116561	0.102692	0.968011	0.0113961	Chr9:138,674,690-138,674,740	KCNT1	Intron	I	TRUE	FALSE
cg25975165	-0.0381094	0.968006	0.00933181	Chr1:2,444,425-2,444,475	PANK4	TSS	I	FALSE	TRUE
cg01806442	-0.0507851	0.968005	0.00921911	Chr17:37,075,067-37,075,117	LASP1	3'UTR	I	TRUE	FALSE
cg12517318	0.0606717	0.967995	0.008209	Chr4:529,899-529,949	PIGG	Intron	I	TRUE	FALSE
cg02787560	-0.0270089	0.967991	0.0104406	Chr16:3,998,776-3,998,826	RP11-462G12.1	Exon	I	FALSE	FALSE
cg08848154	0.0122874	0.967986	0.00954231	Chr10:6,278,905-6,278,955	PFKFB3	Intergenic	I	FALSE	FALSE
cg12028762	0.0767275	0.967981	0.00770886	Chr19:3,496,622-3,496,672	DOHH	TSS	I	FALSE	FALSE
cg17114200	-0.0318269	0.96797	0.00815666	Chr7:4,822,758-4,822,808	AP5Z1	Intron	I	FALSE	TRUE
cg01739381	0.356653	0.967967	0.0111449	Chr6:74,079,668-74,079,718	OOEP-AS1	Exon	I	TRUE	FALSE
cg19361181	-0.0416908	0.967957	0.00947368	Chr2:10,615,994-10,616,044	AC007249.3	Intergenic	I	FALSE	FALSE
cg08922090	0.189134	0.967956	0.0102283	Chr16:87,730,551-87,730,601	JPH3	3'UTR	I	FALSE	FALSE
cg09962925	0.349264	0.967947	0.0116124	Chr16:86,228,638-86,228,688	RP11-805I24.3	Exon	I	FALSE	FALSE
cg04886934	-0.00659836	0.967946	0.00950482	Chr15:89,386,808-89,386,858	ACAN	Coding region	I	FALSE	FALSE
cg05742082	0.0577322	0.967938	0.00907284	Chr12:129,636,073-129,636,123	TMEM132D	Intron	I	FALSE	FALSE
cg25474442	0.0554999	0.967935	0.0102097	Chr8:144,696,555-144,696,605	TSTA3	TSS	I	TRUE	FALSE
cg27539721	-0.117377	0.967931	0.00911612	Chr12:102,133,317-102,133,367	CHPT1	TSS	I	TRUE	FALSE
cg00356769	0.00131935	0.967923	0.0105946	Chr7:23,455,114-23,455,164	IGF2BP3	Exon	I	TRUE	FALSE
cg08150755	0.00927127	0.96791	0.00801813	Chr16:624,112-624,162	PIGQ	Coding region	I	FALSE	FALSE
cg17086759	-0.0718048	0.967909	0.00782059	Chr4:6,303,692-6,303,742	WFS1	Coding region	I	TRUE	FALSE
cg01055748	0.0022606	0.967907	0.0101631	Chr10:134,684,045-134,684,095	TTC40	Intron	I	FALSE	TRUE
cg05527091	-0.031735	0.9679	0.00803212	Chr1:1,046,275-1,046,325	C1orf159	Intron	I	TRUE	FALSE
cg23957118	0.0710233	0.96789	0.0103323	Chr20:62,200,849-62,200,899	HELZ2	Coding region	I	TRUE	FALSE
cg12195230	-0.0235776	0.967867	0.00934135	Chr14:103,470,299-103,470,349	CDC42BPB	Coding region	I	FALSE	FALSE
cg16850623	-0.00338221	0.967859	0.0108307	Chr10:48,413,709-48,413,759	GDF2	Coding region	I	TRUE	FALSE
cg00037314	-0.0172766	0.967856	0.00858889	Chr19:14,273,990-14,274,040	LPHN1	Coding region	I	TRUE	FALSE
cg13551228	0.00160019	0.967856	0.00740808	Chr9:140,727,296-140,727,346	EHMT1	Exon	I	FALSE	TRUE
cg18951862	-0.0913274	0.967855	0.00961047	Chr7:48,147,003-48,147,053	UPP1	3'UTR	I	FALSE	FALSE
cg04992930	0.0802277	0.967853	0.0107441	Chr5:881,046-881,096	BRD9	Intron	I	TRUE	FALSE
cg21069814	-0.126588	0.967853	0.00929872	Chr3:47,891,427-47,891,477	DHX30	3'UTR	I	TRUE	FALSE
cg06320420	0.0256971	0.967851	0.00833866	Chr16:88,872,997-88,873,047	CDT1	Coding region	I	FALSE	TRUE
cg03848676	-0.0185913	0.96785	0.00705191	Chr22:38,528,894-38,528,944	PLA2G6	Coding region	I	TRUE	FALSE
cg27176628	-0.0736648	0.967848	0.00915735	Chr6:168,476,655-168,476,705	FRMD1	Intron	I	TRUE	FALSE
cg24274272	-0.0226117	0.967847	0.00802527	Chr17:72,277,974-72,278,024	DNAI2	5'UTR	I	FALSE	FALSE
cg16622899	-0.0433328	0.967845	0.00974208	Chr7:1,576,954-1,577,004	MAFK	Intron	I	FALSE	TRUE
cg17408291	0.0164974	0.967845	0.00830459	Chr17:78,936,371-78,936,421	RPTOR	Coding region	I	FALSE	TRUE
cg11358549	0.0274959	0.967844	0.00893282	Chr19:15,299,866-15,299,916	NOTCH3	Coding region	I	TRUE	FALSE
cg12484325	0.0601756	0.967843	0.00823817	Chr11:3,688,936-3,688,986	CHRNA10	5'UTR	I	TRUE	FALSE
cg00386984	-0.00437172	0.967842	0.00980002	Chr1:2,249,568-2,249,618	MORN1	Intergenic	I	TRUE	FALSE
cg13617047	-0.0347104	0.967835	0.00987152	Chr10:576,031-576,081	DIP2C	Intron	I	TRUE	FALSE
cg14405773	0.0620092	0.967834	0.00880507	Chr17:61,950,568-61,950,618	CSH2	Coding region	I	FALSE	FALSE
cg03484612	0.000714841	0.967822	0.00802499	Chr15:75,095,494-75,095,544	CSK	3'UTR	I	TRUE	FALSE
cg16097069	-0.0623405	0.967816	0.0106486	Chr5:178,552,048-178,552,098	ADAMTS2	Coding region	I	TRUE	FALSE
cg25428929	-0.00113449	0.967807	0.00879769	Chr2:242,606,304-242,606,354	ATG4B	Intron	I	TRUE	FALSE
cg12334911	0.0610763	0.967803	0.00948555	Chr13:114,290,010-114,290,060	TFDP1	Intron	I	TRUE	FALSE
cg03742890	0.0127663	0.967803	0.00951776	Chr19:13,910,591-13,910,641	ZSWIM4	Coding region	I	FALSE	TRUE
cg13686537	0.0413922	0.967795	0.0107991	Chr9:136,573,469-136,573,519	SARDH	Coding region	I	FALSE	FALSE
cg10258582	-0.0516072	0.967788	0.00947023	Chr11:800,593-800,643	PIDD	5'UTR	I	TRUE	FALSE
cg02281446	-0.0290631	0.967779	0.0090294	Chr1:228,461,958-228,462,008	OBSCN	5'UTR	I	TRUE	FALSE
cg06704466	0.0621667	0.967776	0.00973685	Chr2:237,010,208-237,010,258	AGAP1	Intron	I	TRUE	FALSE
cg13426839	0.0150703	0.96777	0.00853314	Chr19:539,488-539,538	CDC34	Intron	I	TRUE	FALSE
cg00872414	0.0724666	0.967768	0.00933155	Chr2:23,913,321-23,913,371	KLHL29	Exon	I	TRUE	FALSE
cg18983789	0.648791	0.967763	0.0143741	Chr10:133,457,588-133,457,638	AL450307.2	Intergenic	I	TRUE	FALSE
cg04932205	0.0797779	0.967763	0.00811333	Chr11:65,387,289-65,387,339	PCNXL3	TSS	I	FALSE	FALSE
cg22001208	0.0227368	0.967763	0.0103837	Chr19:18,782,325-18,782,375	KLHL26	Intergenic	I	FALSE	FALSE
cg08331344	0.0121281	0.967746	0.00898947	Chr19:3,614,355-3,614,405	CACTIN	5'UTR	I	FALSE	TRUE
cg25007487	0.0727665	0.967734	0.0100033	Chr6:74,079,671-74,079,721	OOEP-AS1	Exon	I	TRUE	FALSE
cg04833731	0.00414556	0.967734	0.00904014	Chr16:30,124,802-30,124,852	GDPD3	3'UTR	I	FALSE	FALSE
cg22066321	0.0164147	0.967733	0.00891999	Chr20:61,542,149-61,542,199	DIDO1	Coding region	I	FALSE	TRUE
cg03599658	0.0875895	0.967732	0.00989958	Chr7:4,803,459-4,803,509	FOXK1	3'UTR	I	FALSE	TRUE
cg10090256	0.0188998	0.967723	0.00921134	Chr7:105,223,070-105,223,120	YBX1P2	Exon	I	FALSE	TRUE
cg24337108	0.066135	0.967723	0.00965451	Chr10:11,797,421-11,797,471	ECHDC3	Coding region	I	FALSE	FALSE
cg09268800	-0.00224656	0.967722	0.00864625	Chr1:153,914,335-153,914,385	DENND4B	Coding region	I	TRUE	FALSE
cg03856401	0.053387	0.967717	0.0100601	Chr16:29,853,213-29,853,263	MVP	3'UTR	I	TRUE	FALSE
cg16325826	-0.0786414	0.967716	0.0115907	Chr13:113,719,087-113,719,137	MCF2L	Intron	I	FALSE	FALSE
cg15995704	-0.0357067	0.967715	0.00728559	Chr19:42,700,860-42,700,910	POU2F2	Intergenic	I	TRUE	FALSE
cg18477188	-0.0660897	0.967706	0.0102644	Chr6:32,975,884-32,975,934	HLA-DOA	TSS	I	TRUE	FALSE
cg02286008	-0.0578218	0.967702	0.00830789	Chr16:30,133,198-30,133,248	MAPK3	3'UTR	I	FALSE	TRUE
cg11883737	-0.010622	0.967701	0.00905815	Chr3:129,276,178-129,276,228	PLXND1	Intron	I	FALSE	FALSE
cg17243540	0.033134	0.967684	0.00890712	Chr1:12,018,562-12,018,612	PLOD1	Coding region	I	FALSE	FALSE
cg07697256	0.0163343	0.967683	0.00774245	Chr17:74,094,018-74,094,068	EXOC7	Coding region	I	FALSE	FALSE
cg07608562	0.117501	0.96768	0.00881767	Chr16:111,609-111,659	RHBDF1	5'UTR	I	TRUE	FALSE
cg27000161	-0.0283606	0.967673	0.00870593	Chr16:87,688,478-87,688,528	JPH3	Exon	I	TRUE	FALSE
cg02459271	0.0377661	0.967666	0.00906041	Chr1:22,174,449-22,174,499	HSPG2	TSS	I	FALSE	FALSE
cg08816443	-0.0123509	0.967653	0.0111033	Chr16:926,360-926,410	LMF1	Intron	I	TRUE	FALSE
cg03002835	0.010463	0.967652	0.0102856	Chr6:168,476,647-168,476,697	FRMD1	Intron	I	TRUE	FALSE
cg21528273	0.0437205	0.967644	0.00797715	Chr1:44,056,840-44,056,890	PTPRF	Coding region	I	TRUE	FALSE
cg05859395	-0.00669189	0.967643	0.00932232	Chr5:203,594-203,644	CCDC127	5'UTR	I	FALSE	FALSE
cg02827029	-0.0795853	0.967629	0.00817303	Chr12:121,890,906-121,890,956	KDM2B	5'UTR	I	TRUE	FALSE
cg07759042	-0.0436291	0.967609	0.0083979	Chr18:77,193,453-77,193,503	NFATC1	Intron	I	TRUE	FALSE
cg15469014	-0.0226731	0.967605	0.00882807	Chr19:11,032,123-11,032,173	CARM1	3'UTR	I	TRUE	FALSE
cg02969343	0.103541	0.967596	0.0109134	Chr2:11,163,954-11,164,004	AC062028.1	Intergenic	I	FALSE	FALSE
cg23546207	-0.0293431	0.967585	0.00927596	Chr7:1,519,787-1,519,837	INTS1	Intron	I	FALSE	TRUE
cg17242353	-0.0136061	0.967585	0.0109509	Chr18:76,189,760-76,189,810	RP11-451L19.1	Intergenic	I	TRUE	FALSE
cg02005847	-0.082817	0.967581	0.00801629	Chr19:1,487,604-1,487,654	PCSK4	Coding region	I	FALSE	TRUE
cg15262992	-0.00114918	0.967569	0.00816816	Chr20:61,442,833-61,442,883	OGFR	Coding region	I	TRUE	FALSE
cg11363615	0.0273237	0.967567	0.00936929	Chr8:41,507,620-41,507,670	NKX6-3	Coding region	I	TRUE	FALSE
cg10199770	-0.0465659	0.967563	0.011413	Chr8:143,152,840-143,152,890	RP11-953B20.1	Intergenic	I	TRUE	FALSE
cg20684718	-0.0168565	0.967553	0.00968292	Chr10:13,248,192-13,248,242	MCM10	Intron	I	FALSE	FALSE
cg21581283	0.00575474	0.967545	0.00933112	Chr12:124,826,485-124,826,535	NCOR2	Coding region	I	FALSE	FALSE
cg00124836	0.0310808	0.967536	0.0102761	Chr13:111,295,143-111,295,193	CARS2	Exon	I	FALSE	TRUE
cg08978399	-0.0460469	0.967532	0.00933637	Chr3:194,835,839-194,835,889	XXYLT1	Intron	I	FALSE	FALSE
cg07641839	0.0708872	0.967524	0.0107229	Chr4:128,651,483-128,651,533	SLC25A31	TSS	I	TRUE	FALSE
cg10299941	0.0205337	0.967522	0.00943494	Chr8:145,009,088-145,009,138	PLEC	Coding region	I	TRUE	FALSE
cg20285974	-0.0210647	0.967518	0.0105904	Chr11:526,361-526,411	RP13-46H24.1	Intergenic	I	FALSE	FALSE
cg05141709	-0.0732849	0.967501	0.00832337	Chr3:53,857,396-53,857,446	CHDH	Coding region	I	TRUE	FALSE
cg19625524	-0.0770575	0.967492	0.00962225	Chr4:1,803,147-1,803,197	FGFR3	TSS	I	TRUE	FALSE
cg27485530	-0.169886	0.967485	0.00964574	Chr17:80,041,171-80,041,221	FASN	TSS	I	TRUE	FALSE
cg00422714	-0.0129372	0.967485	0.00978905	Chr16:1,814,417-1,814,467	MAPK8IP3	Coding region	I	TRUE	FALSE
cg00111335	0.0476467	0.967484	0.00956878	Chr8:593,193-593,243	ERICH1	Intron	I	FALSE	FALSE
cg09499715	0.00127042	0.967479	0.00982307	Chr15:80,762,655-80,762,705	ARNT2	Coding region	I	FALSE	FALSE
cg17339956	0.132737	0.967471	0.0102633	Chr3:44,283,354-44,283,404	TOPAZ1	TSS	I	TRUE	FALSE
cg00179532	-0.0575619	0.96747	0.0117293	Chr17:79,684,726-79,684,776	SLC25A10	Exon	I	FALSE	TRUE
cg17352830	-0.0641031	0.967462	0.0119012	Chr21:37,617,588-37,617,638	DOPEY2	Coding region	I	TRUE	FALSE
cg03152602	-0.0558172	0.967455	0.00952638	Chr17:38,244,523-38,244,573	THRA	Coding region	I	FALSE	TRUE
cg23419170	0.0142828	0.967449	0.00768926	Chr18:12,067,066-12,067,116	RP11-815J4.7	Intergenic	I	TRUE	FALSE
cg01616967	0.02946	0.967448	0.0112649	Chr16:88,101,501-88,101,551	BANP	Intron	I	TRUE	FALSE
cg10160842	0.0147976	0.967444	0.00935702	Chr16:2,261,058-2,261,108	BRICD5	3'UTR	I	FALSE	FALSE
cg11956819	0.0117145	0.967444	0.0086662	Chr8:145,019,040-145,019,090	PLEC	Intron	I	TRUE	FALSE
cg22932313	-0.0105136	0.967444	0.00941802	Chr11:34,535,188-34,535,238	ELF5	3'UTR	I	FALSE	FALSE
cg01742177	0.507693	0.967436	0.0113125	Chr20:30,584,709-30,584,759	XKR7	Coding region	I	TRUE	FALSE
cg08734053	0.0614551	0.967416	0.0105744	Chr1:35,442,201-35,442,251	RP11-244H3.1	Exon	I	TRUE	FALSE
cg13951268	-0.065569	0.967414	0.0102419	Chr7:134,931,081-134,931,131	STRA8	Intron	I	TRUE	FALSE
cg16039342	-0.0817446	0.967395	0.00865035	Chr19:9,965,122-9,965,172	OLFM2	Coding region	I	TRUE	FALSE
cg09582314	0.0616211	0.96739	0.00801964	Chr5:176,295,890-176,295,940	UNC5A	3'UTR	I	FALSE	TRUE
cg25105415	-0.0423633	0.967385	0.00748688	Chr17:79,913,278-79,913,328	NOTUM	Coding region	I	TRUE	FALSE
cg01449704	-0.00141325	0.967379	0.0113877	Chr17:74,303,958-74,304,008	QRICH2	Intergenic	I	TRUE	FALSE
cg13818127	-0.0666456	0.967369	0.00812979	Chr7:4,169,629-4,169,679	SDK1	Coding region	I	TRUE	FALSE
cg10444528	-0.0589136	0.967365	0.00896565	Chr4:6,596,372-6,596,422	MAN2B2	Coding region	I	FALSE	FALSE
cg20705804	-0.0166905	0.967363	0.00838659	Chr7:43,590,127-43,590,177	HECW1	Coding region	I	FALSE	FALSE
cg16108237	-0.0204349	0.96736	0.00725871	Chr13:114,195,928-114,195,978	TMCO3	Intron	I	TRUE	FALSE
cg25503497	0.0113298	0.96736	0.0100987	Chr6:6,613,524-6,613,574	LY86-AS1	Intron	I	TRUE	FALSE
cg19697584	0.0260728	0.967346	0.00727325	Chr6:158,454,637-158,454,687	SYNJ2	Coding region	I	FALSE	FALSE
cg07040161	-0.130795	0.967334	0.010044	Chr21:48,084,625-48,084,675	PRMT2	3'UTR	I	FALSE	FALSE
cg10752731	-0.0300922	0.967329	0.0106806	Chr17:78,938,085-78,938,135	RPTOR	3'UTR	I	TRUE	FALSE
cg07538239	-0.0181583	0.967322	0.00826237	Chr11:1,467,032-1,467,082	BRSK2	3'UTR	I	TRUE	FALSE
cg23702945	0.00799023	0.967318	0.00997615	Chr17:62,131,645-62,131,695	ERN1	Coding region	I	FALSE	FALSE
cg22782070	-0.0288389	0.967308	0.00964717	Chr13:114,085,585-114,085,635	ADPRHL1	Intron	I	TRUE	FALSE
cg00710721	0.340998	0.967304	0.0105982	Chr16:1,179,920-1,179,970	LA16c-381G6.1	Intergenic	I	TRUE	FALSE
cg25365214	0.00379962	0.967285	0.0103051	Chr10:81,070,905-81,070,955	ZMIZ1	Coding region	I	FALSE	FALSE
cg20861314	0.000373462	0.967285	0.0095632	Chr17:72,368,115-72,368,165	GPR142	3'UTR	I	TRUE	FALSE
cg15460899	0.0873108	0.967274	0.0107158	Chr1:205,039,082-205,039,132	CNTN2	Coding region	I	TRUE	FALSE
cg26963545	0.147311	0.967264	0.00781728	Chr17:7,219,318-7,219,368	NEURL4	5'UTR	I	FALSE	TRUE
cg13384867	-0.0811845	0.967262	0.00910994	Chr19:39,663,758-39,663,808	PAK4	Coding region	I	TRUE	FALSE
cg09457470	0.0781403	0.967259	0.00900779	Chr17:73,498,191-73,498,241	CASKIN2	Coding region	I	FALSE	FALSE
cg07698638	-0.0152211	0.967259	0.0109176	Chr7:150,746,231-150,746,281	ASIC3	Coding region	I	TRUE	FALSE
cg15390560	0.0199008	0.967235	0.00807516	Chr1:53,905,142-53,905,192	SLC25A3P1	Exon	I	TRUE	FALSE
cg25994616	0.0199748	0.967234	0.00837371	Chr6:32,166,690-32,166,740	NOTCH4	Coding region	I	FALSE	FALSE
cg27336518	0.0253883	0.967229	0.00963275	Chr16:722,514-722,564	RHOT2	Coding region	I	FALSE	TRUE
cg24923860	-0.0371927	0.967217	0.00946035	Chr5:149,765,822-149,765,872	TCOF1	Intron	I	FALSE	FALSE
cg03543952	0.00863959	0.967214	0.0110631	Chr1:2,801,149-2,801,199	RP11-740P5.3	Intergenic	I	FALSE	FALSE
cg11221635	0.0842267	0.967211	0.0081461	Chr17:74,878,252-74,878,302	MGAT5B	Coding region	I	TRUE	FALSE
cg02614683	0.0574299	0.96721	0.00876245	Chr11:68,153,902-68,153,952	LRP5	Coding region	I	TRUE	FALSE
cg22596411	0.103897	0.967197	0.0106903	Chr17:80,976,940-80,976,990	B3GNTL1	Intron	I	FALSE	TRUE
cg13473894	0.0228913	0.967192	0.00885535	Chr10:13,771,382-13,771,432	RP11-353M9.1	TSS	I	FALSE	FALSE
cg16388674	0.0806199	0.967189	0.0095748	Chr1:1,910,382-1,910,432	C1orf222	Intron	I	TRUE	FALSE
cg18807843	-0.00965452	0.967169	0.00927317	Chr3:53,857,875-53,857,925	CHDH	Coding region	I	TRUE	FALSE
cg01910494	0.170564	0.967169	0.00946233	Chr16:89,139,319-89,139,369	ACSF3	Intergenic	I	FALSE	TRUE
cg07795168	0.00867236	0.967169	0.00774788	Chr5:180,028,769-180,028,819	FLT4	5'UTR	I	FALSE	FALSE
cg04870174	0.0118504	0.967164	0.00977704	Chr1:179,782,191-179,782,241	FAM163A	5'UTR	I	FALSE	FALSE
cg12651540	0.0163149	0.967154	0.0142351	Chr15:90,191,877-90,191,927	KIF7	5'UTR	I	TRUE	FALSE
cg26851650	-0.0461007	0.967153	0.00853619	Chr17:8,378,755-8,378,805	MYH10	5'UTR	I	FALSE	TRUE
cg15076328	-0.0107694	0.967153	0.00963186	Chr12:125,329,749-125,329,799	SCARB1	Intron	I	FALSE	FALSE
cg14342106	-0.0562014	0.967139	0.00808561	Chr11:57,069,645-57,069,695	TNKS1BP1	Coding region	I	FALSE	FALSE
cg25683963	-0.0616329	0.967136	0.0103747	Chr2:220,420,916-220,420,966	OBSL1	Coding region	I	TRUE	FALSE
cg20490773	-0.000602032	0.967121	0.00859117	Chr12:90,313,562-90,313,612	RP11-654D12.2	Intron	I	FALSE	FALSE
cg01694276	-0.00690267	0.96712	0.0102607	Chr14:105,247,328-105,247,378	AKT1	Intron	I	FALSE	FALSE
cg07394064	-0.0457107	0.96712	0.00940883	Chr20:23,346,183-23,346,233	GZF1	Coding region	I	TRUE	FALSE
cg03400811	0.222458	0.967119	0.011261	Chr22:19,554,317-19,554,367	CLDN5	Intergenic	I	TRUE	FALSE
cg25414597	-0.00545503	0.967119	0.0104463	Chr6:166,571,831-166,571,881	T	Coding region	I	TRUE	FALSE
cg26583725	-0.0280727	0.967116	0.0112758	Chr13:110,397,642-110,397,692	IRS2	Intergenic	I	FALSE	FALSE
cg11869968	-0.037108	0.967112	0.00887147	Chr6:32,084,484-32,084,534	ATF6B	Coding region	I	FALSE	FALSE
cg27156649	0.033029	0.967106	0.00741766	Chr16:30,567,018-30,567,068	ZNF764	Coding region	I	TRUE	FALSE
cg16904243	0.0590213	0.967091	0.0101496	Chr10:134,833,518-134,833,568	LINC01168	Intergenic	I	FALSE	TRUE
cg01398299	-0.0958517	0.967061	0.0117241	Chr7:2,761,591-2,761,641	AMZ1	Intron	I	FALSE	TRUE
cg00001687	0.0408996	0.96706	0.00925864	Chr16:89,761,660-89,761,710	CDK10	3'UTR	I	FALSE	TRUE
cg19840493	-0.0705452	0.96704	0.00800051	Chr8:142,242,909-142,242,959	SLC45A4	Intron	I	FALSE	FALSE
cg23961530	0.00837078	0.967039	0.00867684	Chr19:14,077,656-14,077,706	RFX1	Intron	I	FALSE	FALSE
cg21063361	-0.0225841	0.967036	0.00850079	Chr21:43,255,610-43,255,660	PRDM15	TSS	I	TRUE	FALSE
cg15750941	0.0431184	0.967036	0.010665	Chr10:135,002,717-135,002,767	KNDC1	Intron	I	TRUE	FALSE
cg10174683	-0.0557509	0.967018	0.00819042	Chr16:85,619,925-85,619,975	RP11-118F19.1	Intergenic	I	TRUE	FALSE
cg05209525	-0.0112493	0.967002	0.00868111	Chr19:18,255,979-18,256,029	MAST3	Coding region	I	TRUE	FALSE
cg03339668	0.176279	0.967	0.0107683	Chr12:120,241,908-120,241,958	CIT	Exon	I	TRUE	FALSE
cg15806038	0.076967	0.967	0.00862965	Chr2:3,601,707-3,601,757	RNASEH1	Intron	I	FALSE	FALSE
cg27043159	0.0425526	0.966994	0.0103567	Chr12:132,827,376-132,827,426	GALNT9	Intron	I	TRUE	FALSE
cg18936378	-0.0529372	0.966957	0.0100072	Chr17:41,847,112-41,847,162	DUSP3	5'UTR	I	FALSE	FALSE
cg09328083	-0.00733493	0.966936	0.00992244	Chr11:44,286,428-44,286,478	ALX4	Coding region	I	FALSE	FALSE
cg21042749	-0.0630383	0.96693	0.00854095	Chr8:145,676,032-145,676,082	CYHR1	Coding region	I	TRUE	FALSE
cg02403239	-0.00284765	0.966926	0.00976363	Chr16:1,252,139-1,252,189	CACNA1H	Coding region	I	TRUE	FALSE
cg03595018	0.149501	0.966901	0.0100484	Chr16:937,428-937,478	LMF1	Intron	I	FALSE	FALSE
cg16559361	0.179031	0.966885	0.00857446	Chr16:88,543,439-88,543,489	ZFPM1	Intron	I	FALSE	FALSE
cg26619296	0.0370608	0.96688	0.0097031	Chr10:1,585,237-1,585,287	ADARB2	Intron	I	TRUE	FALSE
cg27053785	-0.0305423	0.966874	0.00958309	Chr7:1,024,093-1,024,143	CYP2W1	Coding region	I	TRUE	FALSE
cg13906874	-0.0413739	0.966856	0.0122478	Chr11:130,089,911-130,089,961	ZBTB44	Intergenic	I	FALSE	FALSE
cg06962421	-0.0100911	0.966856	0.00817244	Chr1:22,446,498-22,446,548	WNT4	5'UTR	I	TRUE	FALSE
cg09629753	-0.0729439	0.966844	0.00926334	Chr16:29,323,720-29,323,770	RP11-231C14.6	Exon	I	FALSE	FALSE
cg09920531	-0.00792096	0.966843	0.0110085	Chr7:157,533,167-157,533,217	PTPRN2	Intron	I	FALSE	FALSE
cg02250553	0.027836	0.966828	0.00958919	Chr10:134,511,403-134,511,453	INPP5A	Coding region	I	FALSE	FALSE
cg03667405	-0.0703752	0.966825	0.00868115	Chr6:170,471,681-170,471,731	RP11-302L19.1	Intergenic	I	FALSE	FALSE
cg04396312	-0.0501552	0.966823	0.00881714	Chr10:88,702,402-88,702,452	MMRN2	Coding region	I	TRUE	FALSE
cg03872804	0.178551	0.966816	0.0103812	Chr4:1,594,279-1,594,329	RP11-1398P2.1	Intergenic	I	FALSE	TRUE
cg23182783	0.0190359	0.966813	0.00817192	Chr7:2,195,752-2,195,802	MAD1L1	Intron	I	TRUE	FALSE
cg05133009	0.146234	0.966794	0.00873267	Chr12:121,711,846-121,711,896	CAMKK2	Coding region	I	TRUE	FALSE
cg25176883	-0.0347933	0.966789	0.0128058	Chr17:73,887,515-73,887,565	TRIM65	Intron	I	TRUE	FALSE
cg05104283	0.0089663	0.966783	0.0111182	Chr17:75,463,811-75,463,861	SEPT9	Intron	I	FALSE	FALSE
cg22975920	-0.0109772	0.966765	0.00862681	Chr8:144,398,199-144,398,249	TOP1MT	5'UTR	I	FALSE	TRUE
cg02164332	-0.0305134	0.966761	0.00636046	Chr14:93,813,610-93,813,660	COX8C	5'UTR	I	TRUE	FALSE
cg04527220	0.0387879	0.966739	0.010372	Chr14:105,521,912-105,521,962	GPR132	3'UTR	I	FALSE	TRUE
cg21905990	-0.0950702	0.966726	0.00839152	Chr12:129,429,811-129,429,861	GLT1D1	Intron	I	TRUE	FALSE
cg11617144	-0.0153655	0.966722	0.00879538	Chr8:145,729,723-145,729,773	GPT	Coding region	I	FALSE	TRUE
cg00674415	0.021401	0.966708	0.00862403	Chr16:1,859,329-1,859,379	HAGH	5'UTR	I	FALSE	FALSE
cg18958339	0.0307044	0.966705	0.00991529	Chr11:129,788,449-129,788,499	PRDM10	Coding region	I	FALSE	FALSE
cg22346429	0.0298969	0.966704	0.0108637	Chr12:132,504,720-132,504,770	EP400	Coding region	I	FALSE	FALSE
cg04530981	0.049708	0.966681	0.0106155	Chr16:1,786,467-1,786,517	MAPK8IP3	Intron	I	TRUE	FALSE
cg23843484	-0.0248367	0.966668	0.0119414	Chr7:1,560,199-1,560,249	MAFK	Intergenic	I	FALSE	FALSE
cg02622601	-0.0270902	0.966664	0.0095983	Chr16:85,537,478-85,537,528	AC092377.1	Intergenic	I	FALSE	FALSE
cg19961898	-0.049921	0.966652	0.00929466	Chr7:158,735,092-158,735,142	WDR60	Intron	I	FALSE	FALSE
cg18637486	-0.058977	0.96664	0.00915924	Chr17:79,099,728-79,099,778	MIR338	Exon	I	FALSE	FALSE
cg14213814	-0.0419078	0.966625	0.0125993	Chr13:49,879,668-49,879,718	CAB39L	Intergenic	I	FALSE	FALSE
cg26963044	0.0472442	0.966623	0.00914136	Chr11:46,388,432-46,388,482	DGKZ	Coding region	I	TRUE	FALSE
cg15235614	0.0132336	0.96661	0.0101816	Chr12:41,967,275-41,967,325	PDZRN4	Coding region	I	TRUE	FALSE
cg08440178	0.014059	0.966601	0.00869621	Chr2:2,737,277-2,737,327	AC018685.2	Intergenic	I	FALSE	FALSE
cg26338030	-0.0160705	0.966598	0.00935498	Chr14:105,932,881-105,932,931	MTA1	3'UTR	I	TRUE	FALSE
cg05745100	-0.0821677	0.966585	0.00941771	Chr11:1,478,111-1,478,161	BRSK2	Intron	I	FALSE	FALSE
cg03558269	-0.0499465	0.966584	0.00931158	Chr16:88,217,829-88,217,879	RP11-863P13.3	Intron	I	FALSE	TRUE
cg01396275	-0.0172619	0.966581	0.0082358	Chr19:4,961,486-4,961,536	UHRF1	Exon	I	FALSE	FALSE
cg02884588	-0.0279329	0.966581	0.0079685	Chr19:539,106-539,156	CDC34	Intron	I	TRUE	FALSE
cg16120501	0.00488187	0.966573	0.0107493	Chr6:129,513,938-129,513,988	LAMA2	Coding region	I	FALSE	FALSE
cg14570652	-0.0443762	0.966563	0.00791493	Chr9:139,393,735-139,393,785	NOTCH1	Intron	I	TRUE	FALSE
cg19695415	-0.0139203	0.966561	0.0104962	Chr1:36,859,591-36,859,641	LSM10	Coding region	I	FALSE	FALSE
cg02915290	-0.0804035	0.966553	0.00947032	Chr3:183,675,532-183,675,582	ABCC5	Intron	I	FALSE	FALSE
cg14304073	-0.0261745	0.966552	0.0096841	Chr14:91,691,141-91,691,191	C14orf159	3'UTR	I	FALSE	FALSE
cg22639352	-0.038714	0.966541	0.00966719	Chr2:239,999,713-239,999,763	HDAC4	Intron	I	FALSE	FALSE
cg01714160	0.0857538	0.96654	0.00932077	Chr11:617,466-617,516	CDHR5	5'UTR	I	TRUE	FALSE
cg21148160	0.0135806	0.966539	0.00933247	Chr14:73,732,129-73,732,179	PAPLN	3'UTR	I	FALSE	FALSE
cg07747923	0.0465035	0.966535	0.00994334	Chr10:3,166,719-3,166,769	PFKP	Intron	I	FALSE	FALSE
cg03072616	-0.115964	0.966514	0.0081541	Chr19:18,968,170-18,968,220	UPF1	Coding region	I	FALSE	FALSE
cg19614694	-0.0514484	0.966506	0.00945928	Chr7:116,638,073-116,638,123	ST7	Intron	I	FALSE	FALSE
cg13929734	-0.012641	0.966501	0.012007	Chr4:1,623,882-1,623,932	FAM53A	Intron	I	FALSE	TRUE
cg04397547	0.0584658	0.966496	0.00924	Chr3:165,636,575-165,636,625	BCHE	Intergenic	I	TRUE	FALSE
cg07993372	-0.0145116	0.966493	0.00844696	Chr16:427,083-427,133	TMEM8A	3'UTR	I	FALSE	TRUE
cg00381974	-0.0468224	0.966493	0.00941331	Chr18:44,260,308-44,260,358	ST8SIA5	Coding region	I	TRUE	FALSE
cg22006392	-0.0078059	0.966492	0.00902109	Chr17:927,456-927,506	ABR	Intron	I	TRUE	FALSE
cg10423427	0.0657152	0.96649	0.0100296	Chr12:132,325,333-132,325,383	MMP17	Coding region	I	TRUE	FALSE
cg06422464	-0.0161533	0.966464	0.00754132	Chr8:144,332,644-144,332,694	ZFP41	3'UTR	I	TRUE	FALSE
cg14305701	0.0846871	0.966448	0.00796057	Chr10:134,527,921-134,527,971	INPP5A	Intron	I	TRUE	FALSE
cg24868883	0.0626724	0.966447	0.00814483	Chr19:45,648,253-45,648,303	PPP1R37	Coding region	I	TRUE	FALSE
cg19830849	0.0569211	0.966443	0.00933079	Chr3:48,677,552-48,677,602	CELSR3	Coding region	I	TRUE	FALSE
cg17433294	0.0212701	0.966433	0.00814076	Chr5:151,784,202-151,784,252	NMUR2	Coding region	I	FALSE	FALSE
cg02777670	-0.066362	0.966414	0.0108713	Chr13:24,797,636-24,797,686	RP11-307N16.6	Coding region	I	FALSE	FALSE
cg11920453	0.0679634	0.96639	0.00945987	Chr4:1,411,819-1,411,869	NKX1-1	Intergenic	I	FALSE	FALSE
cg12319871	0.0951213	0.96639	0.00841341	Chr6:34,489,503-34,489,553	PACSIN1	Intron	I	FALSE	FALSE
cg07207833	-0.0634052	0.966385	0.0114614	Chr1:16,464,367-16,464,417	EPHA2	Coding region	I	TRUE	FALSE
cg17125804	0.077086	0.966384	0.0102998	Chr12:111,748,297-111,748,347	CUX2	Coding region	I	TRUE	FALSE
cg01795199	-0.0112646	0.966366	0.00956657	Chr4:1,808,806-1,808,856	FGFR3	Coding region	I	FALSE	TRUE
cg27624702	0.012821	0.966364	0.00951313	Chr11:76,890,852-76,890,902	MYO7A	TSS	I	TRUE	FALSE
cg06406822	-0.0661208	0.966363	0.00956298	Chr5:175,955,055-175,955,105	RNF44	5'UTR	I	FALSE	FALSE
cg27266381	0.0661775	0.966358	0.0120337	Chr8:142,437,134-142,437,184	PTP4A3	Coding region	I	TRUE	FALSE
cg10455503	0.0844361	0.966354	0.00793068	Chr10:133,875,998-133,876,048	JAKMIP3	Intergenic	I	FALSE	TRUE
cg03935783	-0.0827613	0.966353	0.0128483	Chr1:1,161,068-1,161,118	SDF4	Intron	I	FALSE	TRUE
cg14214635	-0.0556874	0.966349	0.0102967	Chr9:138,816,573-138,816,623	UBAC1	Intergenic	I	FALSE	FALSE
cg09067715	0.080798	0.966341	0.00987326	Chr16:702,551-702,601	WDR90	Intron	I	FALSE	TRUE
cg07108512	-0.0168303	0.966324	0.0112037	Chr10:134,583,138-134,583,188	INPP5A	Intron	I	FALSE	TRUE
cg20299151	-0.00781774	0.966321	0.0101294	Chr14:100,758,863-100,758,913	SLC25A29	5'UTR	I	TRUE	FALSE
cg15622860	0.0278955	0.96632	0.00940686	Chr6:151,055,104-151,055,154	PLEKHG1	Coding region	I	FALSE	FALSE
cg12249345	0.0373322	0.966311	0.00894713	Chr19:45,316,492-45,316,542	BCAM	Coding region	I	TRUE	FALSE
cg04711338	-0.017958	0.966304	0.0115954	Chr4:1,554,667-1,554,717	RP13-1016M1.2	Intergenic	I	TRUE	FALSE
cg20315995	0.0158698	0.966302	0.00887601	Chr12:7,280,970-7,281,020	RBP5	Coding region	I	FALSE	FALSE
cg14025666	-0.029408	0.9663	0.0110469	Chr6:31,937,333-31,937,383	SKIV2L	3'UTR	I	FALSE	FALSE
cg11615029	-0.0773519	0.966297	0.00909079	Chr17:48,263,140-48,263,190	COL1A1	Coding region	I	FALSE	FALSE
cg10663408	-0.0178084	0.966296	0.0120059	Chr7:130,021,650-130,021,700	CPA1	Coding region	I	TRUE	FALSE
cg15705062	0.0279463	0.966295	0.00893323	Chr19:5,110,747-5,110,797	KDM4B	Coding region	I	TRUE	FALSE
cg03650119	-0.0363232	0.966293	0.0105609	Chr1:228,345,965-228,346,015	GJC2	Coding region	I	TRUE	FALSE
cg20326647	-0.00954147	0.966289	0.0101697	Chr8:144,820,660-144,820,710	FAM83H-AS1	Intron	I	TRUE	FALSE
cg26955337	-0.0375874	0.966269	0.0089329	Chr16:67,264,318-67,264,368	FHOD1	5'UTR	I	FALSE	FALSE
cg16581738	0.0758158	0.966266	0.0120277	Chr7:705,692-705,742	PRKAR1B	Intron	I	FALSE	FALSE
cg27608806	0.0732006	0.966258	0.00805771	Chr12:125,509,731-125,509,781	BRI3BP	Coding region	I	TRUE	FALSE
cg13925890	-0.0238973	0.966252	0.00857049	Chr5:170,863,161-170,863,211	FGF18	Coding region	I	FALSE	FALSE
cg10571824	-0.0501799	0.96625	0.00882758	Chr7:1,963,143-1,963,193	MAD1L1	Intron	I	FALSE	FALSE
cg05791870	-0.053513	0.966243	0.00788899	Chr16:136,655-136,705	NPRL3	5'UTR	I	FALSE	FALSE
cg00034650	-0.0265774	0.966238	0.00813123	Chr17:76,987,395-76,987,445	CANT1	Intergenic	I	FALSE	TRUE
cg03037622	0.0903745	0.966238	0.00799281	Chr3:51,430,414-51,430,464	RBM15B	Coding region	I	TRUE	FALSE
cg15834460	-0.0151127	0.966229	0.0115135	Chr17:17,697,737-17,697,787	RAI1	Coding region	I	TRUE	FALSE
cg06292124	0.116017	0.966217	0.00907131	Chr12:52,408,471-52,408,521	GRASP	Coding region	I	TRUE	FALSE
cg04213845	-0.0719196	0.966216	0.0119672	Chr10:403,604-403,654	DIP2C	Intron	I	TRUE	FALSE
cg19803550	0.0425168	0.966199	0.012653	Chr17:1,637,390-1,637,440	WDR81	Coding region	I	TRUE	FALSE
cg19902122	-0.0121299	0.966196	0.00968663	Chr11:1,087,552-1,087,602	MUC2	Coding region	I	FALSE	FALSE
cg13934553	-0.0196514	0.96619	0.00864023	Chr1:6,530,614-6,530,664	PLEKHG5	Coding region	I	TRUE	FALSE
cg11397581	0.122957	0.966188	0.00947098	Chr15:22,955,728-22,955,778	CYFIP1	TSS	I	FALSE	FALSE
cg24063645	-0.00714504	0.966172	0.00872223	Chr21:46,553,904-46,553,954	ADARB1	Intron	I	TRUE	FALSE
cg09555414	-0.110343	0.966171	0.00960827	Chr11:57,520,667-57,520,717	CTNND1	TSS	I	TRUE	FALSE
cg04124789	-0.0470399	0.966159	0.00849272	Chr15:28,702,580-28,702,630	RP11-483E23.4	Intron	I	TRUE	FALSE
cg20517764	0.00599858	0.966159	0.010463	Chr3:9,027,405-9,027,455	SRGAP3	Coding region	I	TRUE	FALSE
cg21353724	0.0830562	0.966154	0.00795948	Chr7:2,303,932-2,303,982	SNX8	Coding region	I	FALSE	FALSE
cg15015913	0.0357108	0.966142	0.00979616	Chr1:17,281,959-17,282,009	CROCC	Coding region	I	TRUE	FALSE
cg27459530	0.0281692	0.966136	0.00872514	Chr16:87,744,857-87,744,907	KLHDC4	5'UTR	I	FALSE	TRUE
cg08391848	-0.057109	0.96612	0.00991495	Chr19:5,661,562-5,661,612	SAFB	3'UTR	I	TRUE	FALSE
cg17738010	0.00227516	0.966119	0.0105846	Chr2:3,452,388-3,452,438	TRAPPC12	Intron	I	TRUE	FALSE
cg00426425	-0.0312466	0.966118	0.00968035	Chr16:87,677,926-87,677,976	JPH3	Coding region	I	TRUE	FALSE
cg26876680	-0.0788746	0.966115	0.00882774	Chr1:31,409,637-31,409,687	PUM1	5'UTR	I	FALSE	FALSE
cg08906153	0.0609289	0.966111	0.00997866	Chr17:78,061,530-78,061,580	CCDC40	Coding region	I	FALSE	FALSE
cg20104243	-0.0323135	0.966109	0.0101318	Chr12:133,060,298-133,060,348	FBRSL1	Intergenic	I	FALSE	TRUE
cg04998671	0.148171	0.966107	0.00977051	Chr14:104,000,504-104,000,554	TRMT61A	Intron	I	FALSE	TRUE
cg22942245	0.0598098	0.966105	0.00955521	Chr6:32,036,178-32,036,228	TNXB	Coding region	I	FALSE	FALSE
cg02746684	0.0315672	0.966099	0.00831377	Chr3:197,347,227-197,347,277	AC024560.3	Intron	I	FALSE	FALSE
cg01407254	0.189494	0.966085	0.0107689	Chr2:71,787,759-71,787,809	DYSF	Intron	I	TRUE	FALSE
cg25948031	0.0889574	0.966085	0.00911724	Chr5:158,139,209-158,139,259	EBF1	Coding region	I	FALSE	FALSE
cg06233745	0.0173343	0.966082	0.0104764	Chr16:90,028,413-90,028,463	DEF8	TSS	I	FALSE	FALSE
cg14998914	-0.000405962	0.966081	0.0100729	Chr12:53,509,286-53,509,336	SOAT2	Coding region	I	FALSE	FALSE
cg00092383	0.374648	0.966072	0.00999597	Chr7:157,075,206-157,075,256	RP5-1142J19.1	Exon	I	FALSE	FALSE
cg21035402	0.821338	0.966071	0.024475	Chr19:36,435,494-36,435,544	LRFN3	Coding region	I	TRUE	FALSE
cg05913925	0.0865559	0.96607	0.0103082	Chr15:90,818,544-90,818,594	RP11-697E2.7	Exon	I	TRUE	FALSE
cg20699960	-0.00461833	0.966066	0.00902379	Chr11:64,135,855-64,135,905	RPS6KA4	Exon	I	TRUE	FALSE
cg22115465	-0.0531466	0.966026	0.0100076	Chr7:2,170,294-2,170,344	MAD1L1	Intron	I	FALSE	FALSE
cg00132509	-0.0297718	0.966025	0.0123639	Chr6:3,329,935-3,329,985	SLC22A23	Intron	I	FALSE	FALSE
cg07138878	0.0980364	0.966021	0.00798391	Chr11:71,485,781-71,485,831	ENPP7P8	Intron	I	TRUE	FALSE
cg27551618	0.808805	0.966018	0.0189161	Chr17:41,917-41,967	AC108004.2	Intergenic	I	TRUE	FALSE
cg09608716	-0.085759	0.966014	0.0100272	Chr16:88,455,693-88,455,743	ZNF469	Intergenic	I	FALSE	TRUE
cg03054424	-0.0687966	0.966011	0.00992581	Chr16:14,965,268-14,965,318	NOMO1	Intron	I	FALSE	FALSE
cg07194832	0.0595137	0.966006	0.00999342	Chr7:97,978,606-97,978,656	BAIAP2L1	Intron	I	FALSE	FALSE
cg02332902	0.0142015	0.965966	0.00991877	Chr7:1,103,128-1,103,178	C7orf50	Intron	I	FALSE	FALSE
cg10204951	0.0281854	0.965953	0.0104565	Chr7:910,430-910,480	SUN1	Intron	I	FALSE	FALSE
cg02476339	0.084402	0.965952	0.00882921	Chr22:50,009,107-50,009,157	RP1-29C18.8	Exon	I	TRUE	FALSE
cg08840616	0.110931	0.965947	0.00941341	Chr5:1,036,425-1,036,475	NKD2	Coding region	I	FALSE	TRUE
cg07944494	0.178716	0.965947	0.0106052	Chr21:44,009,028-44,009,078	SLC37A1	Intergenic	I	TRUE	FALSE
cg15356461	0.0127286	0.965925	0.0136098	Chr1:2,827,784-2,827,834	RP11-740P5.3	Intergenic	I	TRUE	FALSE
cg07964113	0.0214556	0.965924	0.0100144	Chr17:78,935,240-78,935,290	RPTOR	Coding region	I	TRUE	FALSE
cg12612807	0.169422	0.96592	0.00937544	Chr7:1,522,900-1,522,950	INTS1	Exon	I	FALSE	TRUE
cg25103726	0.00255213	0.965911	0.0117278	Chr12:130,892,240-130,892,290	RIMBP2	Coding region	I	FALSE	FALSE
cg11276053	0.0231671	0.965909	0.0326462	Chr19:46,307,685-46,307,735	RSPH6A	Coding region	I	TRUE	FALSE
cg03454357	-0.0124462	0.965881	0.00989116	Chr2:42,565,215-42,565,265	COX7A2L	Intron	I	FALSE	FALSE
cg23046231	-0.0312052	0.965869	0.00989363	Chr2:201,342,581-201,342,631	SPATS2L	Coding region	I	FALSE	FALSE
cg26275858	0.019245	0.965855	0.00899707	Chr10:131,694,688-131,694,738	EBF3	Intron	I	TRUE	FALSE
cg19698416	-0.0463575	0.96585	0.0133747	Chr15:73,996,219-73,996,269	CD276	TSS	I	FALSE	FALSE
cg21666768	0.0838328	0.965842	0.00980856	Chr6:30,166,497-30,166,547	TRIM26	Coding region	I	FALSE	FALSE
cg02654923	-0.110442	0.965834	0.0117416	Chr3:113,958,091-113,958,141	ZNF80	Intergenic	I	FALSE	TRUE
cg08942080	-0.0436341	0.965826	0.0130725	Chr12:124,821,519-124,821,569	NCOR2	Coding region	I	TRUE	FALSE
cg11692435	0.25448	0.965826	0.0111595	Chr8:1,105,795-1,105,845	CTD-2281E23.2	Intron	I	TRUE	FALSE
cg01227027	-0.0276343	0.965807	0.00942816	Chr20:61,430,898-61,430,948	MRGBP	Coding region	I	FALSE	FALSE
cg08379738	0.0291601	0.965796	0.00886666	Chr19:6,476,984-6,477,034	DENND1C	Exon	I	TRUE	FALSE
cg04380800	-0.0141312	0.965796	0.00977324	Chr7:100,491,336-100,491,386	ACHE	5'UTR	I	FALSE	TRUE
cg08755156	-0.0424485	0.965779	0.0110683	Chr7:151,483,409-151,483,459	PRKAG2	Intron	I	FALSE	FALSE
cg17696563	0.0972576	0.965763	0.0100444	Chr2:242,756,313-242,756,363	NEU4	Coding region	I	TRUE	FALSE
cg16828585	-0.0618865	0.965752	0.0108959	Chr10:8,051,099-8,051,149	TAF3	Coding region	I	TRUE	FALSE
cg21842944	0.14252	0.96575	0.00753544	Chr7:98,985,663-98,985,713	ARPC1A	3'UTR	I	FALSE	FALSE
cg16931447	0.000207348	0.965744	0.00966223	Chr4:875,860-875,910	GAK	Intron	I	TRUE	FALSE
cg06823965	0.0463763	0.965732	0.00901238	Chr7:101,632,596-101,632,646	CUX1	Intron	I	FALSE	FALSE
cg27000496	-0.072361	0.965726	0.011066	Chr8:142,231,003-142,231,053	SLC45A4	Intron	I	FALSE	TRUE
cg09229246	0.0829432	0.965722	0.00897549	Chr1:9,778,764-9,778,814	PIK3CD	Coding region	I	FALSE	FALSE
cg05134013	-0.0123126	0.965716	0.00828516	Chr20:61,288,302-61,288,352	SLCO4A1	Coding region	I	TRUE	FALSE
cg09828310	-0.0266255	0.965709	0.00773902	Chr1:2,452,843-2,452,893	PANK4	5'UTR	I	TRUE	FALSE
cg00355678	0.177854	0.965703	0.0113314	Chr19:1,483,364-1,483,414	PCSK4	5'UTR	I	TRUE	FALSE
cg04934595	0.0414171	0.965703	0.0106315	Chr17:81,021,370-81,021,420	B3GNTL1	Intergenic	I	FALSE	FALSE
cg23080013	-0.0526476	0.9657	0.00946013	Chr12:132,400,367-132,400,417	ULK1	Intron	I	FALSE	FALSE
cg23987846	-0.046008	0.965696	0.00842967	Chr8:651,300-651,350	ERICH1	Intron	I	TRUE	FALSE
cg14789841	-0.0116974	0.965689	0.00744233	Chr3:194,824,129-194,824,179	XXYLT1	Intron	I	FALSE	FALSE
cg25386676	0.0723118	0.965685	0.0097549	Chr5:172,175,720-172,175,770	RP11-779O18.1	Intergenic	I	TRUE	FALSE
cg23270726	0.128137	0.965681	0.00926172	Chr11:1,033,156-1,033,206	MUC6	3'UTR	I	TRUE	FALSE
cg27607136	-0.0334462	0.965676	0.00955154	Chr11:1,857,441-1,857,491	SYT8	3'UTR	I	FALSE	FALSE
cg20894884	0.00687331	0.965671	0.00810295	Chr6:7,247,533-7,247,583	RREB1	Intron	I	TRUE	FALSE
cg02775417	0.0590772	0.965668	0.0142658	Chr19:643,456-643,506	FGF22	Coding region	I	FALSE	FALSE
cg20910408	0.0234981	0.965657	0.00985089	Chr7:44,801,540-44,801,590	ZMIZ2	Intron	I	TRUE	FALSE
cg04831728	-0.017998	0.965652	0.00975069	Chr16:1,437,751-1,437,801	UNKL	Intron	I	FALSE	FALSE
cg13914990	0.353472	0.965641	0.0106891	Chr12:121,174,877-121,174,927	ACADS	Coding region	I	FALSE	FALSE
cg21560819	-0.0156862	0.965641	0.00814648	Chr11:1,539,662-1,539,712	MOB2	Intergenic	I	FALSE	FALSE
cg01120289	0.00388346	0.965639	0.00915143	Chr2:240,725,307-240,725,357	AC093802.1	Intergenic	I	FALSE	FALSE
cg25492363	-0.0957125	0.965639	0.00992197	Chr11:57,319,823-57,319,873	UBE2L6	5'UTR	I	FALSE	FALSE
cg03371662	-0.0312283	0.965639	0.0106546	Chr11:70,331,377-70,331,427	SHANK2	Coding region	I	FALSE	TRUE
cg05346688	0.0182165	0.965633	0.0120444	Chr15:92,459,524-92,459,574	SLCO3A1	Coding region	I	TRUE	FALSE
cg26442107	-0.0378714	0.965626	0.00921038	Chr16:11,276,411-11,276,461	CLEC16A	Intergenic	I	FALSE	FALSE
cg05780637	0.00573159	0.965618	0.00897414	Chr2:239,989,131-239,989,181	HDAC4	Intron	I	FALSE	TRUE
cg00146249	0.0536152	0.965615	0.0104038	Chr17:79,042,363-79,042,413	BAIAP2	Intron	I	FALSE	FALSE
cg13312036	0.0193876	0.965608	0.0100327	Chr17:1,386,273-1,386,323	MYO1C	Coding region	I	FALSE	FALSE
cg06746318	0.07185	0.965598	0.0120026	Chr7:101,755,185-101,755,235	CUX1	Exon	I	FALSE	FALSE
cg06984848	0.00968315	0.965585	0.0105142	Chr16:85,320,673-85,320,723	LINC00311	Intergenic	I	TRUE	FALSE
cg01937399	0.0211224	0.965579	0.00990831	Chr7:5,233,951-5,234,001	WIPI2	Intron	I	FALSE	FALSE
cg01814731	-0.00765466	0.965577	0.0119533	Chr19:45,567,855-45,567,905	CLASRP	Coding region	I	TRUE	FALSE
cg19450046	-0.00837527	0.965571	0.0100617	Chr21:45,712,937-45,712,987	AIRE	Coding region	I	FALSE	TRUE
cg12439527	-0.00730194	0.965565	0.00876263	Chr15:75,648,968-75,649,018	MAN2C1	Coding region	I	FALSE	TRUE
cg07503662	0.165808	0.965561	0.0103972	Chr16:87,761,120-87,761,170	KLHDC4	Intron	I	FALSE	TRUE
cg00650088	0.0139314	0.96556	0.010446	Chr1:227,169,759-227,169,809	ADCK3	5'UTR	I	FALSE	FALSE
cg26896748	0.088989	0.965559	0.010546	Chr11:2,861,063-2,861,113	KCNQ1	Intron	I	FALSE	FALSE
cg05194316	0.0547917	0.965556	0.010665	Chr13:98,869,705-98,869,755	FARP1	Intron	I	FALSE	FALSE
cg01451203	-0.0176463	0.965554	0.0108856	Chr15:22,955,742-22,955,792	CYFIP1	TSS	I	FALSE	FALSE
cg10707788	-0.0462103	0.965553	0.0108573	Chr6:1,635,798-1,635,848	GMDS	Intron	I	FALSE	FALSE
cg16592491	0.161258	0.965528	0.0113724	Chr16:5,236,627-5,236,677	RP11-382N13.6	Intergenic	I	TRUE	FALSE
cg13412514	-0.0165155	0.965519	0.0113643	Chr13:114,175,011-114,175,061	TMCO3	Coding region	I	FALSE	FALSE
cg01599094	0.168585	0.965516	0.011196	Chr19:45,867,460-45,867,510	ERCC2	5'UTR	I	FALSE	TRUE
cg23632389	-0.00756705	0.965513	0.00935983	Chr17:79,953,859-79,953,909	ASPSCR1	5'UTR	I	FALSE	TRUE
cg17901038	0.0608281	0.965506	0.0106774	Chr17:74,385,732-74,385,782	UBE2O	5'UTR	I	FALSE	FALSE
cg05317498	0.0141893	0.965504	0.00900905	Chr16:1,425,255-1,425,305	UNKL	Intron	I	TRUE	FALSE
cg06423357	0.0415533	0.965502	0.00885952	Chr19:55,997,779-55,997,829	NAT14	TSS	I	TRUE	FALSE
cg04330389	0.0125597	0.965499	0.00997403	Chr19:18,084,985-18,085,035	KCNN1	Coding region	I	TRUE	FALSE
cg16413428	-0.0859082	0.965492	0.020798	Chr4:6,114,626-6,114,676	JAKMIP1	3'UTR	I	TRUE	FALSE
cg18490269	-0.0153944	0.965486	0.0113591	Chr7:1,849,927-1,849,977	MAD1L1	Intergenic	I	FALSE	FALSE
cg20467378	0.108616	0.965474	0.00943695	Chr17:79,277,147-79,277,197	LINC00482	Intergenic	I	FALSE	FALSE
cg05172425	0.0223982	0.96547	0.00930767	Chr11:78,497,957-78,498,007	TENM4	Coding region	I	FALSE	FALSE
cg12845678	0.0716056	0.965468	0.00880512	Chr7:5,388,780-5,388,830	TNRC18	Intron	I	FALSE	FALSE
cg16996571	-0.0956493	0.965466	0.0111723	Chr14:91,691,128-91,691,178	C14orf159	3'UTR	I	FALSE	FALSE
cg24658280	0.0250042	0.965463	0.0093369	Chr1:3,669,279-3,669,329	CCDC27	Coding region	I	FALSE	FALSE
cg03586390	0.0277941	0.96546	0.0102878	Chr11:64,428,251-64,428,301	NRXN2	Coding region	I	TRUE	FALSE
cg21392845	-0.0327737	0.965459	0.00892102	Chr17:7,227,175-7,227,225	NEURL4	5'UTR	I	FALSE	TRUE
cg10703481	0.00019217	0.965457	0.0109522	Chr11:6,518,791-6,518,841	DNHD1	5'UTR	I	FALSE	FALSE
cg09578614	-0.0170252	0.965453	0.00958247	Chr16:68,405,405-68,405,455	SMPD3	Coding region	I	TRUE	FALSE
cg21919790	-0.00011339	0.965443	0.0101018	Chr17:72,926,780-72,926,830	OTOP2	Coding region	I	FALSE	FALSE
cg25459300	-0.00019716	0.965442	0.00909254	Chr8:20,375,577-20,375,627	RP11-404E12.1	Intergenic	I	FALSE	FALSE
cg26319015	0.176095	0.965435	0.0110985	Chr7:5,647,096-5,647,146	FSCN1	Intergenic	I	TRUE	FALSE
cg18764372	0.0196531	0.965425	0.00814493	Chr1:3,561,885-3,561,935	WRAP73	Intron	I	TRUE	FALSE
cg01511465	0.0790465	0.965423	0.0102124	Chr16:89,986,184-89,986,234	MC1R	Coding region	I	TRUE	FALSE
cg10125522	0.0475394	0.965421	0.00858331	Chr21:47,344,327-47,344,377	PCBP3	Intron	I	TRUE	FALSE
cg20325921	0.138744	0.965413	0.0118571	Chr8:142,368,283-142,368,333	GPR20	Intron	I	FALSE	TRUE
cg02009103	0.0225071	0.965412	0.00897503	Chr10:102,766,337-102,766,387	LZTS2	Coding region	I	TRUE	FALSE
cg14458783	-0.0195842	0.965407	0.0088177	Chr17:1,028,672-1,028,722	ABR	3'UTR	I	TRUE	FALSE
cg06760423	-0.0903853	0.965404	0.0139177	Chr7:789,944-789,994	HEATR2	Intron	I	FALSE	TRUE
cg18831841	-0.0101067	0.965398	0.0105551	Chr14:100,793,637-100,793,687	SLC25A47	5'UTR	I	FALSE	TRUE
cg09769113	0.160414	0.965387	0.0108461	Chr6:30,131,718-30,131,768	TRIM15	Coding region	I	FALSE	FALSE
cg23730222	0.0210436	0.965385	0.0107194	Chr17:717,805-717,855	NXN	Intron	I	FALSE	FALSE
cg25297146	-0.021243	0.96538	0.00895307	Chr10:679,350-679,400	DIP2C	Intron	I	TRUE	FALSE
cg15136600	-0.0653252	0.965368	0.0105113	Chr6:29,571,419-29,571,469	GABBR1	5'UTR	I	FALSE	FALSE
cg23834688	0.0420697	0.965357	0.00876047	Chr17:76,798,391-76,798,441	USP36	Coding region	I	TRUE	FALSE
cg09789939	0.0751134	0.965347	0.00972989	Chr16:88,532,196-88,532,246	ZFPM1	Intron	I	FALSE	FALSE
cg15480114	-0.00155194	0.965346	0.00837453	Chr6:31,857,039-31,857,089	EHMT2	Coding region	I	TRUE	FALSE
cg11180083	0.0205362	0.965342	0.00997718	Chr14:103,374,665-103,374,715	TRAF3	3'UTR	I	FALSE	TRUE
cg15294361	0.0470374	0.965331	0.00908104	Chr12:675,221-675,271	NINJ2	3'UTR	I	FALSE	FALSE
cg17838182	-0.00930867	0.965329	0.0121716	Chr17:76,991,207-76,991,257	CANT1	Coding region	I	TRUE	FALSE
cg21660452	0.0138288	0.965326	0.0103373	Chr11:64,397,806-64,397,856	NRXN2	Intron	I	TRUE	FALSE
cg05601199	0.0960204	0.965316	0.0100069	Chr5:389,489-389,539	AHRR	Intron	I	FALSE	TRUE
cg25770702	0.0468975	0.965315	0.00788927	Chr11:64,135,975-64,136,025	RPS6KA4	3'UTR	I	TRUE	FALSE
cg00710249	0.0100378	0.965314	0.00754842	Chr16:2,144,848-2,144,898	RP11-304L19.3	Exon	I	FALSE	TRUE
cg18219878	0.00975456	0.96531	0.00844949	Chr12:19,459,467-19,459,517	PLEKHA5	Exon	I	TRUE	FALSE
cg22939524	0.0451577	0.965307	0.00892121	Chr7:138,552,704-138,552,754	KIAA1549	Coding region	I	TRUE	FALSE
cg07049323	-0.0215962	0.965307	0.0116493	Chr3:134,758,284-134,758,334	EPHB1	Intron	I	TRUE	FALSE
cg10057853	0.0244684	0.965303	0.00965623	Chr21:47,602,701-47,602,751	SPATC1L	3'UTR	I	TRUE	FALSE
cg06910049	0.0638942	0.965299	0.0116338	Chr16:424,271-424,321	TMEM8A	Coding region	I	TRUE	FALSE
cg23645931	-0.0385105	0.965296	0.01003	Chr10:135,232,983-135,233,033	MTG1	Coding region	I	TRUE	FALSE
cg02190678	-0.000973934	0.965295	0.0102608	Chr16:31,089,139-31,089,189	ZNF646	Coding region	I	FALSE	FALSE
cg21230774	0.0437566	0.965293	0.0109787	Chr5:73,980,388-73,980,438	HEXB	Intron	I	TRUE	FALSE
cg20741134	0.544248	0.965291	0.0169434	Chr1:181,382,638-181,382,688	CACNA1E	5'UTR	I	TRUE	FALSE
cg10802543	0.0807035	0.96529	0.0107895	Chr8:143,782,536-143,782,586	LY6K	Intron	I	TRUE	FALSE
cg01649317	-0.0529101	0.965282	0.0103803	Chr16:87,719,152-87,719,202	JPH3	Intron	I	TRUE	FALSE
cg13279530	-0.00332464	0.965272	0.008633	Chr7:1,062,133-1,062,183	C7orf50	Intron	I	FALSE	TRUE
cg00068377	-0.00581729	0.965271	0.0113139	Chr1:3,275,179-3,275,229	PRDM16	Intron	I	TRUE	FALSE
cg06151725	0.0574832	0.965263	0.00881126	Chr12:46,412,124-46,412,174	RP11-101K23.1	Intergenic	I	TRUE	FALSE
cg19368325	0.302096	0.965263	0.010701	Chr7:158,193,732-158,193,782	PTPRN2	Intron	I	FALSE	FALSE
cg17216758	0.0451173	0.965254	0.0085534	Chr10:133,834,729-133,834,779	BNIP3	Intergenic	I	FALSE	FALSE
cg15250771	-0.0414166	0.965247	0.00793311	Chr6:149,020,046-149,020,096	UST	Intergenic	I	FALSE	FALSE
cg09807446	0.00432536	0.965242	0.0107499	Chr16:1,171,602-1,171,652	LA16c-381G6.1	Intergenic	I	FALSE	FALSE
cg09848445	0.12381	0.965228	0.0127114	Chr10:43,601,813-43,601,863	RET	Coding region	I	FALSE	TRUE
cg10525574	0.0636392	0.965223	0.00920633	Chr12:95,227,987-95,228,037	KRT19P2	Exon	I	FALSE	FALSE
cg15421701	0.0653383	0.965221	0.011707	Chr8:142,030,549-142,030,599	PTK2	Intergenic	I	FALSE	FALSE
cg20690695	0.0757394	0.965219	0.0122325	Chr19:40,873,924-40,873,974	PLD3	Intron	I	FALSE	FALSE
cg05480046	0.0847916	0.965207	0.00952159	Chr7:4,856,145-4,856,195	RADIL	Intron	I	TRUE	FALSE
cg08185061	-0.0614883	0.965201	0.0118841	Chr6:519,196-519,246	EXOC2	Intron	I	TRUE	FALSE
cg24425531	-0.0179962	0.965192	0.0138612	Chr1:15,372,950-15,373,000	KAZN	Intron	I	FALSE	FALSE
cg21893154	0.0812079	0.965175	0.00784434	Chr20:62,493,316-62,493,366	ABHD16B	Coding region	I	TRUE	FALSE
cg01792257	0.0248298	0.96517	0.0091704	Chr14:77,242,474-77,242,524	VASH1	Coding region	I	TRUE	FALSE
cg11018432	0.0473566	0.965166	0.00972495	Chr12:124,832,378-124,832,428	NCOR2	Coding region	I	FALSE	TRUE
cg08330572	-0.0137332	0.96516	0.00929814	Chr5:620,258-620,308	CEP72	Coding region	I	FALSE	FALSE
cg08078586	-0.0430347	0.965154	0.0094344	Chr16:30,017,421-30,017,471	DOC2A	5'UTR	I	FALSE	FALSE
cg01718733	0.0400951	0.965152	0.0111961	Chr15:29,409,409-29,409,459	APBA2	3'UTR	I	FALSE	TRUE
cg03714554	-0.0407962	0.965151	0.00909769	Chr17:77,709,135-77,709,185	ENPP7	Coding region	I	TRUE	FALSE
cg13735557	-0.0221336	0.965139	0.0104381	Chr3:184,290,719-184,290,769	EPHB3	Coding region	I	TRUE	FALSE
cg20387695	-0.104952	0.965136	0.0115874	Chr8:711,036-711,086	ERICH1-AS1	Intron	I	FALSE	FALSE
cg19523618	-0.0724425	0.965135	0.00971949	Chr12:125,438,445-125,438,495	DHX37	Coding region	I	FALSE	FALSE
cg00274365	0.095574	0.965127	0.00945249	Chr16:1,550,446-1,550,496	TELO2	Coding region	I	TRUE	FALSE
cg04990989	0.750897	0.96512	0.0220348	Chr5:10,291,307-10,291,357	CMBL	Intron	I	FALSE	TRUE
cg05470468	0.505224	0.965114	0.0113509	Chr3:44,620,073-44,620,123	ZKSCAN7	Intron	I	TRUE	FALSE
cg22901100	-0.0343448	0.965113	0.00871509	Chr6:41,774,259-41,774,309	USP49	Coding region	I	TRUE	FALSE
cg18069174	0.0366578	0.965109	0.010229	Chr18:77,313,984-77,314,034	RP11-567M16.1	Intergenic	I	TRUE	FALSE
cg02833016	-0.00443687	0.965108	0.0110261	Chr8:139,890,037-139,890,087	COL22A1	Coding region	I	TRUE	FALSE
cg05340339	-0.0145442	0.965101	0.0107665	Chr1:23,111,010-23,111,060	EPHB2	Coding region	I	TRUE	FALSE
cg05800641	-0.0166491	0.965092	0.00946097	Chr22:40,075,137-40,075,187	CACNA1I	Coding region	I	TRUE	FALSE
cg00390337	0.092026	0.965091	0.010363	Chr16:1,798,632-1,798,682	MAPK8IP3	3'UTR	I	FALSE	TRUE
cg12806067	-0.0147832	0.96508	0.0105546	Chr12:132,553,975-132,554,025	EP400	Intron	I	FALSE	FALSE
cg10215339	0.0501648	0.965069	0.0110287	Chr13:112,905,728-112,905,778	LINC01070	Intergenic	I	FALSE	FALSE
cg20638357	0.0272441	0.965069	0.00762919	Chr13:113,508,758-113,508,808	ATP11A	Coding region	I	FALSE	FALSE
cg04414542	0.0110021	0.965069	0.0099833	Chr19:1,947,783-1,947,833	CSNK1G2	Intron	I	TRUE	FALSE
cg02250241	-0.0355115	0.965066	0.00928817	Chr15:75,648,938-75,648,988	MAN2C1	Coding region	I	FALSE	TRUE
cg25919687	0.095807	0.965059	0.00888065	Chr4:1,372,416-1,372,466	UVSSA	Intron	I	FALSE	FALSE
cg23069923	0.391992	0.965051	0.0126186	Chr19:19,626,202-19,626,252	TSSK6	3'UTR	I	TRUE	FALSE
cg23395165	-0.0430748	0.96503	0.013183	Chr19:4,483,062-4,483,112	HDGFRP2	Intron	I	TRUE	FALSE
cg13826564	0.0884403	0.965024	0.0114455	Chr11:65,306,682-65,306,732	LTBP3	5'UTR	I	TRUE	FALSE
cg23949969	0.0315319	0.965018	0.00838079	Chr5:180,219,363-180,219,413	MGAT1	Coding region	I	TRUE	FALSE
cg01311567	-0.0872668	0.965015	0.00896381	Chr12:123,470,622-123,470,672	PITPNM2	Coding region	I	TRUE	FALSE
cg15819109	-0.0223166	0.965005	0.0107744	Chr11:1,096,333-1,096,383	MUC2	3'UTR	I	TRUE	FALSE
cg05174710	-0.0928177	0.964999	0.00980678	Chr21:36,164,699-36,164,749	RUNX1	5'UTR	I	TRUE	FALSE
cg03142856	0.112119	0.96499	0.00733022	Chr1:45,271,703-45,271,753	TCTEX1D4	Coding region	I	TRUE	FALSE
cg06566039	0.0357338	0.964986	0.00916805	Chr6:22,569,784-22,569,834	HDGFL1	TSS	I	TRUE	FALSE
cg17552368	0.0478066	0.964968	0.00982732	Chr10:133,741,155-133,741,205	PPP2R2D	Intergenic	I	FALSE	FALSE
cg06785788	0.0622754	0.964952	0.010368	Chr3:186,953,698-186,953,748	MASP1	Coding region	I	FALSE	FALSE
cg02155287	0.0447915	0.964945	0.00862447	Chr1:236,192,937-236,192,987	NID1	Coding region	I	FALSE	FALSE
cg06105987	-0.0410122	0.96494	0.0092992	Chr7:151,483,345-151,483,395	PRKAG2	Intron	I	FALSE	FALSE
cg10081138	-0.0284449	0.964938	0.00990961	Chr17:7,604,802-7,604,852	WRAP53	Coding region	I	FALSE	FALSE
cg04486506	0.0196778	0.964937	0.00892017	Chr20:62,577,814-62,577,864	UCKL1	TSS	I	FALSE	TRUE
cg22923523	-0.0329015	0.964925	0.00885838	Chr19:47,549,463-47,549,513	TMEM160	Coding region	I	TRUE	FALSE
cg00347938	0.0420517	0.964923	0.00936225	Chr11:69,469,064-69,469,114	CCND1	3'UTR	I	TRUE	FALSE
cg00458454	-0.0719937	0.964921	0.00878264	Chr10:134,499,479-134,499,529	INPP5A	Intron	I	FALSE	FALSE
cg09325679	0.0263382	0.964921	0.0108999	Chr19:17,597,533-17,597,583	SLC27A1	5'UTR	I	TRUE	FALSE
cg14642467	0.0752967	0.964919	0.0092411	Chr9:139,934,993-139,935,043	NPDC1	Coding region	I	FALSE	FALSE
cg09030685	0.033612	0.964915	0.00860708	Chr16:88,943,640-88,943,690	CBFA2T3	Coding region	I	TRUE	FALSE
cg00437048	-0.053441	0.964914	0.014509	Chr10:3,162,190-3,162,240	PFKP	Coding region	I	FALSE	TRUE
cg17342469	-0.00801072	0.964913	0.0123876	Chr22:46,473,025-46,473,075	FLJ27365	Intron	I	FALSE	FALSE
cg17493839	0.0258358	0.964911	0.0100479	Chr8:140,630,781-140,630,831	KCNK9	Coding region	I	FALSE	TRUE
cg10331100	-0.0072898	0.964911	0.0096565	Chr16:88,966,508-88,966,558	CBFA2T3	Intron	I	TRUE	FALSE
cg16488953	0.159652	0.964905	0.00829474	Chr18:77,638,397-77,638,447	KCNG2	Intron	I	TRUE	FALSE
cg23840860	0.0334111	0.964902	0.00949299	Chr2:242,572,559-242,572,609	THAP4	Coding region	I	TRUE	FALSE
cg09235936	-0.0788072	0.964899	0.00815446	Chr2:242,170,162-242,170,212	HDLBP	Coding region	I	FALSE	TRUE
cg18058596	-0.0300079	0.964891	0.00971611	Chr19:5,694,382-5,694,432	LONP1	5'UTR	I	TRUE	FALSE
cg08643618	-0.100989	0.964891	0.0100414	Chr1:1,189,465-1,189,515	UBE2J2	5'UTR	I	TRUE	FALSE
cg12219838	-0.050433	0.964888	0.0105963	Chr6:3,083,419-3,083,469	RIPK1	Coding region	I	FALSE	FALSE
cg02287939	-0.000575073	0.964887	0.00953894	Chr15:26,026,282-26,026,332	ATP10A	Coding region	I	FALSE	FALSE
cg10786087	-0.0292633	0.964884	0.00908169	Chr13:99,092,271-99,092,321	FARP1	Coding region	I	FALSE	FALSE
cg17312277	0.0964526	0.964868	0.00885976	Chr13:31,305,969-31,306,019	ALOX5AP	Intergenic	I	FALSE	FALSE
cg27224718	0.369869	0.964866	0.0139185	Chr8:135,614,681-135,614,731	ZFAT	5'UTR	I	FALSE	FALSE
cg15955277	0.209642	0.964846	0.0104398	Chr11:75,428,921-75,428,971	MOGAT2	TSS	I	FALSE	FALSE
cg17251196	-0.0774341	0.964845	0.00960849	Chr6:33,288,550-33,288,600	DAXX	Coding region	I	FALSE	TRUE
cg12247500	0.00693032	0.964841	0.00983399	Chr11:111,796,813-111,796,863	HSPB2-C11orf52	3'UTR	I	FALSE	TRUE
cg24944959	0.105402	0.964839	0.0112078	Chr8:142,445,737-142,445,787	CTD-3064M3.7	Exon	I	FALSE	FALSE
cg08144278	0.0702174	0.964839	0.0115811	Chr19:436,628-436,678	SHC2	5'UTR	I	TRUE	FALSE
cg26583088	0.858815	0.96483	0.0276443	Chr17:40,322,201-40,322,251	KCNH4	Coding region	I	FALSE	FALSE
cg01263854	-0.0618235	0.964814	0.0114615	Chr20:54,824,315-54,824,365	MC3R	Coding region	I	TRUE	FALSE
cg26275825	-0.00179603	0.964811	0.0126641	Chr10:135,008,416-135,008,466	KNDC1	Intron	I	FALSE	FALSE
cg12637786	0.00161997	0.96481	0.0107091	Chr2:220,355,173-220,355,223	SPEG	Coding region	I	FALSE	FALSE
cg12598767	0.0166562	0.964809	0.00929852	Chr11:72,465,910-72,465,960	STARD10	5'UTR	I	TRUE	FALSE
cg12984349	-0.082925	0.964802	0.0111618	Chr7:1,519,837-1,519,887	INTS1	Intron	I	FALSE	TRUE
cg11349594	-0.0792726	0.964794	0.0124461	Chr6:31,868,748-31,868,798	C2	TSS	I	TRUE	FALSE
cg04645063	0.0582174	0.964792	0.00812983	Chr16:3,170,103-3,170,153	ZNF205	Coding region	I	TRUE	FALSE
cg10085623	-0.0370329	0.96479	0.00919146	Chr4:189,552,621-189,552,671	RP11-756P10.1	Intron	I	TRUE	FALSE
cg14851325	0.225108	0.964775	0.0104778	Chr6:32,156,051-32,156,101	PBX2	Coding region	I	FALSE	FALSE
cg06540149	-0.032953	0.964773	0.0104958	Chr12:125,464,829-125,464,879	DHX37	Intron	I	FALSE	FALSE
cg21097698	-0.0756594	0.964734	0.0117984	Chr4:76,932,350-76,932,400	ART3	TSS	I	FALSE	FALSE
cg23441673	0.187756	0.964733	0.009688	Chr11:134,831,428-134,831,478	RP11-555G19.1	Intergenic	I	TRUE	FALSE
cg27412039	-0.00913012	0.964728	0.00940775	Chr11:1,947,600-1,947,650	TNNT3	Intron	I	TRUE	FALSE
cg17812026	0.12198	0.96471	0.0119302	Chr17:1,494,330-1,494,380	SLC43A2	Intron	I	FALSE	FALSE
cg04592958	-0.00314931	0.964702	0.00862224	Chr19:5,138,044-5,138,094	KDM4B	Coding region	I	FALSE	FALSE
cg08236836	-0.00395097	0.964701	0.00901088	Chr2:95,613,607-95,613,657	AC097374.2	Intergenic	I	FALSE	FALSE
cg05093254	0.035663	0.964678	0.010195	Chr16:2,369,747-2,369,797	ABCA3	Coding region	I	FALSE	FALSE
cg10032110	0.0233599	0.964678	0.0118966	Chr7:1,718,492-1,718,542	ELFN1	Intergenic	I	FALSE	FALSE
cg26101170	-0.0417718	0.964677	0.00924335	Chr8:10,480,496-10,480,546	RP1L1	Coding region	I	FALSE	FALSE
cg08587397	-0.0377859	0.964666	0.0121209	Chr16:672,881-672,931	RAB40C	Intron	I	FALSE	TRUE
cg19270469	0.0809932	0.964664	0.010013	Chr11:64,023,918-64,023,968	PLCB3	Coding region	I	FALSE	TRUE
cg15862271	0.00603888	0.964661	0.007899	Chr22:26,937,370-26,937,420	TPST2	Coding region	I	TRUE	FALSE
cg11865882	-0.0131764	0.964657	0.00821062	Chr11:3,688,477-3,688,527	CHRNA10	5'UTR	I	TRUE	FALSE
cg19112357	-0.0129613	0.964656	0.0102166	Chr3:13,834,711-13,834,761	WNT7A	Intergenic	I	FALSE	FALSE
cg14652434	0.119823	0.964648	0.0093775	Chr3:183,674,796-183,674,846	ABCC5	Intron	I	FALSE	FALSE
cg08952239	-0.0246	0.96464	0.0119139	Chr16:85,952,236-85,952,286	IRF8	Coding region	I	FALSE	FALSE
cg02492205	-0.0538875	0.964636	0.00934545	Chr16:30,016,774-30,016,824	INO80E	3'UTR	I	FALSE	FALSE
cg04423627	0.0145726	0.964626	0.0105838	Chr8:27,145,411-27,145,461	TRIM35	5'UTR	I	TRUE	FALSE
cg23035638	0.04636	0.964615	0.00980397	Chr19:38,035,879-38,035,929	ZNF793	Intron	I	FALSE	FALSE
cg16609181	0.00287466	0.964598	0.00940222	Chr19:1,082,958-1,083,008	HMHA1	3'UTR	I	FALSE	FALSE
cg26705765	0.383755	0.964598	0.0122174	Chr19:10,252,817-10,252,867	DNMT1	5'UTR	I	TRUE	FALSE
cg27513213	-0.010607	0.964573	0.00793306	Chr19:3,978,094-3,978,144	EEF2	TSS	I	TRUE	FALSE
cg01168833	0.369718	0.964557	0.0119637	Chr12:105,956,440-105,956,490	CASC18	Intergenic	I	FALSE	FALSE
cg15997374	-0.0620456	0.964553	0.00978303	Chr11:64,666,192-64,666,242	ATG2A	Coding region	I	FALSE	FALSE
cg10787000	0.383746	0.964552	0.0130719	Chr8:1,311,395-1,311,445	AF067845.1	Intergenic	I	TRUE	FALSE
cg20823730	0.265684	0.964549	0.010053	Chr8:790,767-790,817	ERICH1-AS1	Intron	I	TRUE	FALSE
cg16395614	0.0264546	0.964548	0.0104272	Chr10:121,146,342-121,146,392	GRK5	Intron	I	FALSE	FALSE
cg19716727	0.00962607	0.964541	0.0081172	Chr7:4,794,260-4,794,310	FOXK1	3'UTR	I	TRUE	FALSE
cg04399647	0.0361103	0.96454	0.00875412	Chr8:143,379,068-143,379,118	TSNARE1	Intron	I	TRUE	FALSE
cg19552441	0.0312182	0.964539	0.0116373	Chr22:18,275,799-18,275,849	MICAL3	Intron	I	TRUE	FALSE
cg07246713	-0.0128337	0.964537	0.0110237	Chr20:62,722,884-62,722,934	OPRL1	Intron	I	FALSE	FALSE
cg09373983	-0.00551736	0.964526	0.00860123	Chr19:15,348,511-15,348,561	BRD4	5'UTR	I	FALSE	TRUE
cg11553045	0.0171471	0.96452	0.0103353	Chr5:178,687,777-178,687,827	ADAMTS2	Intron	I	FALSE	FALSE
cg23691246	0.0359511	0.964518	0.00907736	Chr10:105,206,985-105,207,035	CALHM2	Coding region	I	FALSE	FALSE
cg25527325	-0.0492763	0.96451	0.00793924	Chr19:4,523,821-4,523,871	PLIN5	Coding region	I	TRUE	FALSE
cg10061374	-0.0924354	0.964505	0.0131107	Chr8:5,909,944-5,909,994	RP11-124B13.1	Intron	I	FALSE	FALSE
cg07351059	0.0282107	0.964502	0.0112261	Chr16:29,999,178-29,999,228	TAOK2	Coding region	I	FALSE	TRUE
cg07501049	-0.0984265	0.964499	0.00954741	Chr1:981,343-981,393	AGRN	Coding region	I	FALSE	FALSE
cg08929612	0.0126289	0.964496	0.00803094	Chr5:1,320,636-1,320,686	CLPTM1L	Exon	I	FALSE	FALSE
cg22654940	-0.0546891	0.964489	0.00974247	Chr2:54,856,703-54,856,753	SPTBN1	Coding region	I	FALSE	TRUE
cg23098168	0.0273861	0.964486	0.00867038	Chr1:109,801,426-109,801,476	CELSR2	Coding region	I	TRUE	FALSE
cg08198330	0.0862967	0.964484	0.00901097	Chr19:15,483,730-15,483,780	AKAP8	5'UTR	I	TRUE	FALSE
cg09237133	0.178074	0.964478	0.0094706	Chr17:80,278,913-80,278,963	SECTM1	5'UTR	I	TRUE	FALSE
cg27436190	0.0161492	0.96447	0.0101989	Chr18:74,633,765-74,633,815	ZNF236	Intron	I	FALSE	TRUE
cg24030037	0.0174645	0.964468	0.010467	Chr8:27,457,281-27,457,331	CLU	Coding region	I	FALSE	FALSE
cg00489988	0.0434423	0.964466	0.00911019	Chr12:133,245,206-133,245,256	POLE	5'UTR	I	FALSE	TRUE
cg18390621	0.0688657	0.964464	0.0102053	Chr1:3,553,579-3,553,629	WRAP73	TSS	I	FALSE	FALSE
cg20056914	-0.0198399	0.96446	0.00985465	Chr14:23,512,054-23,512,104	PSMB11	Coding region	I	FALSE	FALSE
cg14245471	0.0174969	0.964459	0.0126512	Chr2:10,567,794-10,567,844	HPCAL1	Intergenic	I	FALSE	TRUE
cg07742843	-0.0450793	0.964458	0.00938015	Chr16:1,546,778-1,546,828	TELO2	Intron	I	FALSE	FALSE
cg20586210	-0.0781597	0.964455	0.0110552	Chr3:197,239,135-197,239,185	BDH1	Coding region	I	FALSE	FALSE
cg23897377	0.0461739	0.964453	0.011364	Chr21:46,441,952-46,442,002	LINC00162	Intergenic	I	FALSE	FALSE
cg15935257	-0.0450387	0.96445	0.0107378	Chr12:6,858,207-6,858,257	MLF2	Intron	I	TRUE	FALSE
cg15122358	-0.0368855	0.964436	0.0105225	Chr10:134,806,510-134,806,560	LINC01168	Intergenic	I	FALSE	TRUE
cg05417729	-0.0374239	0.964435	0.00978317	Chr2:3,307,948-3,307,998	TSSC1	Intron	I	FALSE	FALSE
cg02884826	0.00875644	0.964432	0.0132927	Chr4:57,851,517-57,851,567	POLR2B	5'UTR	I	FALSE	FALSE
cg00953201	-0.0361178	0.964421	0.00887402	Chr13:30,156,485-30,156,535	SLC7A1	Intron	II	FALSE	FALSE
cg26917828	0.0452504	0.964419	0.0100187	Chr1:226,825,399-226,825,449	ITPKB	Coding region	I	FALSE	FALSE
cg22580292	0.0234555	0.964402	0.0125237	Chr10:133,758,838-133,758,888	PPP2R2D	3'UTR	I	TRUE	FALSE
cg01759672	-0.0397506	0.964402	0.00749625	Chr5:137,593,369-137,593,419	GFRA3	Coding region	I	TRUE	FALSE
cg24139520	0.0159213	0.964392	0.0094868	Chr8:28,573,783-28,573,833	EXTL3	Coding region	I	TRUE	FALSE
cg11686901	-0.0641396	0.964392	0.010594	Chr19:11,565,604-11,565,654	ELAVL3	Coding region	I	TRUE	FALSE
cg15934634	0.0452797	0.964386	0.010014	Chr11:68,920,094-68,920,144	RP11-554A11.8	Intron	I	FALSE	FALSE
cg13975730	0.100223	0.964383	0.0102819	Chr9:139,329,734-139,329,784	INPP5E	Intron	I	FALSE	TRUE
cg00545796	-0.0242865	0.964381	0.00986485	Chr16:1,573,532-1,573,582	IFT140	5'UTR	I	FALSE	TRUE
cg09921371	-0.0211094	0.964377	0.00974066	Chr2:1,670,072-1,670,122	PXDN	Coding region	I	TRUE	FALSE
cg08502383	0.0890531	0.96435	0.00966791	Chr19:1,377,184-1,377,234	MUM1	3'UTR	I	TRUE	FALSE
cg23036308	0.292505	0.964349	0.0127453	Chr10:132,886,984-132,887,034	TCERG1L	Intergenic	I	FALSE	FALSE
cg06550018	-0.0538087	0.964347	0.00858066	Chr5:149,502,616-149,502,666	PDGFRB	5'UTR	I	FALSE	FALSE
cg12554051	-0.0188083	0.964323	0.00994902	Chr12:665,814-665,864	B4GALNT3	Coding region	I	FALSE	TRUE
cg03498038	-0.0302444	0.964318	0.00951046	Chr14:73,570,136-73,570,186	RBM25	3'UTR	I	TRUE	FALSE
cg09870721	0.0727239	0.964305	0.00883817	Chr10:134,621,066-134,621,116	TTC40	Intergenic	I	TRUE	FALSE
cg26927285	0.0725557	0.964294	0.00948071	Chr19:46,280,639-46,280,689	DMPK	5'UTR	I	TRUE	FALSE
cg06655030	0.0389879	0.964287	0.0101941	Chr16:2,809,730-2,809,780	SRRM2	TSS	I	FALSE	FALSE
cg04826882	0.087055	0.964279	0.00959834	Chr13:114,838,707-114,838,757	RASA3	Intron	I	TRUE	FALSE
cg10243459	-0.084499	0.964272	0.0112918	Chr7:157,584,032-157,584,082	PTPRN2	Intron	I	FALSE	FALSE
cg24990808	-0.0160423	0.964267	0.00971199	Chr15:99,434,632-99,434,682	IGF1R	5'UTR	I	TRUE	FALSE
cg06785624	0.0236316	0.964259	0.00918901	Chr8:144,990,435-144,990,485	PLEC	Coding region	I	TRUE	FALSE
cg12017057	-0.0306513	0.964254	0.0338521	Chr20:376,957-377,007	TRIB3	Coding region	I	TRUE	FALSE
cg22627940	0.112053	0.964254	0.0110926	Chr8:49,390,240-49,390,290	RP11-567J20.3	Intergenic	I	FALSE	FALSE
cg20628743	0.0280347	0.964252	0.00921313	Chr1:3,615,714-3,615,764	TP73	Intron	I	FALSE	FALSE
cg02399233	0.0759458	0.964242	0.00963543	Chr11:71,201,914-71,201,964	NADSYN1	3'UTR	I	FALSE	FALSE
cg13571576	-0.0567556	0.964236	0.0114139	Chr15:101,587,922-101,587,972	RP11-505E24.3	Intron	I	FALSE	FALSE
cg19122260	0.00239726	0.964234	0.00868965	Chr17:78,808,521-78,808,571	RPTOR	Intron	I	FALSE	FALSE
cg25154424	0.106233	0.964213	0.0105155	Chr1:1,960,668-1,960,718	GABRD	Coding region	I	FALSE	TRUE
cg08298584	0.123071	0.964212	0.0105084	Chr16:989,428-989,478	LMF1	Intron	I	FALSE	FALSE
cg00784051	0.0326823	0.964208	0.00977403	Chr16:69,352,592-69,352,642	RP11-343C2.11	Coding region	I	FALSE	TRUE
cg17854981	-0.0238064	0.964207	0.0100784	Chr7:100,274,423-100,274,473	GNB2	TSS	I	FALSE	TRUE
cg09579685	-0.0669328	0.964181	0.00926068	Chr16:86,100,459-86,100,509	RP11-805I24.1	Intergenic	I	FALSE	FALSE
cg04799588	0.00945863	0.964175	0.0101277	Chr10:6,263,435-6,263,485	PFKFB3	3'UTR	I	FALSE	TRUE
cg13501446	0.0153792	0.96417	0.0150522	Chr9:138,900,623-138,900,673	NACC2	5'UTR	I	FALSE	TRUE
cg24728180	-0.013926	0.964169	0.00946059	Chr11:68,133,186-68,133,236	LRP5	Intron	I	FALSE	FALSE
cg23921487	-0.0849217	0.964168	0.0100154	Chr12:123,950,648-123,950,698	SNRNP35	Coding region	I	FALSE	FALSE
cg03816062	0.00189356	0.964157	0.0082177	Chr2:100,618,417-100,618,467	AFF3	Intron	I	FALSE	FALSE
cg23646541	0.0226706	0.964156	0.00994742	Chr11:66,468,184-66,468,234	SPTBN2	Coding region	I	FALSE	TRUE
cg00267373	-0.00873647	0.964155	0.0110163	Chr16:2,024,785-2,024,835	TBL3	3'UTR	I	TRUE	FALSE
cg14231704	-0.0899748	0.964144	0.0103015	Chr17:80,402,431-80,402,481	C17orf62	5'UTR	I	TRUE	FALSE
cg26243635	0.0116002	0.96414	0.00919705	Chr7:155,366,454-155,366,504	AC009403.2	Intergenic	I	TRUE	FALSE
cg25178784	-0.00321937	0.96414	0.00938867	Chr11:64,875,701-64,875,751	VPS51	3'UTR	I	TRUE	FALSE
cg19549465	0.042697	0.964137	0.0105495	Chr3:125,567,195-125,567,245	ENPP7P4	Exon	I	FALSE	FALSE
cg04230253	-0.0463262	0.964136	0.0093048	Chr1:8,390,745-8,390,795	SLC45A1	Coding region	I	TRUE	FALSE
cg18992570	0.176683	0.96413	0.00987055	Chr5:134,662,839-134,662,889	C5orf66	Intron	I	TRUE	FALSE
cg07002602	0.0221587	0.96413	0.00981337	Chr17:17,124,703-17,124,753	FLCN	Coding region	I	TRUE	FALSE
cg07838427	0.0193836	0.964124	0.00830665	Chr19:10,665,927-10,665,977	KRI1	Coding region	I	FALSE	FALSE
cg15911153	0.0866456	0.964109	0.0117421	Chr5:138,730,782-138,730,832	PROB1	3'UTR	I	TRUE	FALSE
cg26970905	0.030912	0.964094	0.0102099	Chr8:8,175,876-8,175,926	SGK223	Coding region	I	TRUE	FALSE
cg12370175	0.0888279	0.964091	0.0108284	Chr3:123,031,893-123,031,943	ADCY5	Intron	I	FALSE	FALSE
cg05684569	-0.134693	0.964089	0.0115953	Chr16:81,929,416-81,929,466	PLCG2	Coding region	I	FALSE	FALSE
cg07940971	0.0593961	0.964085	0.00909799	Chr10:568,539-568,589	DIP2C	Intron	I	FALSE	FALSE
cg13900349	-0.0799834	0.964083	0.0113347	Chr7:158,109,558-158,109,608	PTPRN2	Coding region	I	TRUE	FALSE
cg15160081	-0.0372582	0.964081	0.00854782	Chr1:1,455,649-1,455,699	ATAD3A	Coding region	I	TRUE	FALSE
cg07512313	0.0344042	0.964078	0.00837303	Chr14:102,963,389-102,963,439	TECPR2	Coding region	I	FALSE	FALSE
cg21101726	-0.0416122	0.964078	0.00997164	Chr1:204,124,157-204,124,207	REN	Coding region	I	FALSE	FALSE
cg04250451	0.0116719	0.964074	0.00957384	Chr1:25,257,783-25,257,833	RUNX3	Intron	I	TRUE	FALSE
cg13995918	-0.00986124	0.964073	0.0139671	Chr5:1,280,304-1,280,354	TERT	Coding region	I	FALSE	FALSE
cg00593773	-0.0303246	0.96407	0.0104908	Chr18:77,336,152-77,336,202	RP11-567M16.1	Intergenic	I	TRUE	FALSE
cg27344022	-0.0672378	0.964062	0.00941479	Chr15:99,672,933-99,672,983	SYNM	Coding region	I	FALSE	FALSE
cg08452456	-0.0549841	0.964052	0.0100074	Chr17:45,786,438-45,786,488	TBKBP1	Coding region	I	TRUE	FALSE
cg25735490	-0.0314585	0.964031	0.0118021	Chr17:48,263,155-48,263,205	COL1A1	Coding region	I	FALSE	FALSE
cg03387311	-0.0474636	0.96403	0.0110996	Chr17:17,106,228-17,106,278	RP11-45M22.4	5'UTR	I	FALSE	FALSE
cg05991342	0.0457873	0.964028	0.0124784	Chr2:101,609,844-101,609,894	NPAS2	Coding region	I	FALSE	FALSE
cg12777178	0.162687	0.964024	0.0117921	Chr11:1,156,038-1,156,088	MUC5AC	Intron	I	FALSE	TRUE
cg19946956	0.732431	0.964018	0.0401034	Chr13:114,768,347-114,768,397	RASA3	Intron	I	FALSE	TRUE
cg03847052	0.0405944	0.964004	0.0123304	Chr16:89,347,675-89,347,725	ANKRD11	5'UTR	I	TRUE	FALSE
cg27096032	-0.0306311	0.964003	0.0128323	Chr16:12,210,861-12,210,911	SNX29	Intron	I	TRUE	FALSE
cg23508264	0.127675	0.963994	0.00794212	Chr11:62,414,975-62,415,025	INTS5	Coding region	I	FALSE	TRUE
cg08609037	-0.0688556	0.963992	0.0130972	Chr16:1,789,651-1,789,701	MAPK8IP3	Intron	I	TRUE	FALSE
cg24803059	0.0160983	0.963986	0.0126977	Chr11:1,510,746-1,510,796	MOB2	Intron	I	FALSE	FALSE
cg18686833	0.0109754	0.963985	0.0119114	Chr10:1,389,913-1,389,963	ADARB2	Intron	I	FALSE	FALSE
cg26894968	0.0827156	0.963984	0.00849011	Chr4:1,209,922-1,209,972	CTBP1	Coding region	I	TRUE	FALSE
cg26338199	0.0835045	0.963983	0.0114629	Chr14:59,300,830-59,300,880	RP11-112J1.2	Intron	I	TRUE	FALSE
cg01233786	-0.0251041	0.963977	0.0102677	Chr13:113,498,401-113,498,451	ATP11A	Intron	I	FALSE	TRUE
cg24153754	0.2359	0.963976	0.0114042	Chr5:149,901,186-149,901,236	NDST1	Coding region	I	FALSE	FALSE
cg22687547	0.138197	0.963972	0.00897292	Chr2:168,401,401-168,401,451	AC074363.1	Intron	I	FALSE	FALSE
cg20001360	0.00931555	0.963971	0.00822046	Chr17:27,407,682-27,407,732	MYO18A	Intron	I	TRUE	FALSE
cg27535237	-0.0126636	0.963969	0.00810894	Chr19:1,220,631-1,220,681	STK11	3'UTR	I	TRUE	FALSE
cg24938752	0.0539172	0.963968	0.0107376	Chr3:128,294,768-128,294,818	C3orf27	3'UTR	I	FALSE	FALSE
cg02991118	-0.146383	0.963966	0.0104301	Chr7:4,823,906-4,823,956	AP5Z1	Coding region	I	TRUE	FALSE
cg09749862	0.0519226	0.963965	0.0105172	Chr12:57,584,719-57,584,769	LRP1	Coding region	I	FALSE	FALSE
cg00145838	-0.0336904	0.963962	0.00862328	Chr17:73,729,627-73,729,677	ITGB4	Coding region	I	FALSE	FALSE
cg10982443	0.102901	0.963962	0.0118045	Chr14:20,903,610-20,903,660	KLHL33	3'UTR	I	TRUE	FALSE
cg13458812	-0.0419368	0.963949	0.00990016	Chr19:45,570,760-45,570,810	CLASRP	Coding region	I	TRUE	FALSE
cg17989581	-0.0647112	0.963943	0.0126817	Chr5:314,541-314,591	PDCD6	3'UTR	I	FALSE	FALSE
cg03548062	-0.0073556	0.963938	0.0123932	Chr14:101,158,250-101,158,300	RP11-566J3.2	Intergenic	I	FALSE	FALSE
cg23109867	0.0844578	0.963937	0.0103721	Chr1:41,304,104-41,304,154	KCNQ4	Coding region	I	TRUE	FALSE
cg03487027	0.29899	0.963933	0.0122437	Chr10:77,159,006-77,159,056	ZNF503	Coding region	I	TRUE	FALSE
cg03576123	0.0684654	0.963933	0.0120518	Chr11:487,125-487,175	PTDSS2	Intron	I	FALSE	TRUE
cg05597850	0.024092	0.963931	0.00879033	Chr13:113,803,419-113,803,469	F10	3'UTR	I	TRUE	FALSE
cg15696816	0.120592	0.96393	0.00795586	Chr17:17,713,885-17,713,935	RAI1	3'UTR	I	TRUE	FALSE
cg24094804	0.0269653	0.963927	0.00996576	Chr19:19,737,860-19,737,910	LPAR2	Coding region	I	TRUE	FALSE
cg17524867	-0.000740922	0.963925	0.0105838	Chr17:929,604-929,654	ABR	Intron	I	FALSE	TRUE
cg17522332	-2.70606e-05	0.963918	0.0100966	Chr10:1,707,474-1,707,524	ADARB2	Intron	I	FALSE	FALSE
cg04724190	-0.0189999	0.963917	0.00708206	Chr2:240,029,739-240,029,789	HDAC4	TSS	I	TRUE	FALSE
cg00090103	-0.0402281	0.963916	0.0114128	Chr1:155,920,762-155,920,812	ARHGEF2	Coding region	I	TRUE	FALSE
cg10118784	-0.0476689	0.963913	0.0102159	Chr14:65,209,976-65,210,026	PLEKHG3	Coding region	I	TRUE	FALSE
cg12847125	0.248723	0.963907	0.0137501	Chr8:142,437,987-142,438,037	PTP4A3	Intron	I	FALSE	TRUE
cg08503913	0.0297031	0.963904	0.0097867	Chr10:48,370,594-48,370,644	ZNF488	5'UTR	I	TRUE	FALSE
cg22714290	0.0899304	0.963897	0.0116977	Chr1:207,992,547-207,992,597	C1orf132	Intron	I	FALSE	FALSE
cg16759416	0.0313786	0.963887	0.0103923	Chr10:73,022,275-73,022,325	UNC5B	Intron	I	FALSE	FALSE
cg07056289	-0.0320875	0.963885	0.0117151	Chr11:2,043,816-2,043,866	H19	Intergenic	I	FALSE	FALSE
cg20017132	0.0681393	0.963884	0.00858968	Chr10:105,232,973-105,233,023	CALHM3	Coding region	I	TRUE	FALSE
cg11972327	-0.0653809	0.963884	0.0105459	Chr1:8,419,795-8,419,845	RERE	Coding region	I	FALSE	TRUE
cg07018106	-0.0952446	0.963879	0.00903415	Chr4:185,377,559-185,377,609	IRF2	Intron	I	TRUE	FALSE
cg02360155	0.028586	0.963877	0.00915435	Chr4:3,511,548-3,511,598	LRPAP1	5'UTR	I	TRUE	FALSE
cg13465292	-0.0616824	0.963873	0.0105325	Chr7:9,766,676-9,766,726	AC060834.2	Exon	I	FALSE	TRUE
cg01176141	0.0221802	0.963867	0.0107259	Chr11:70,023,031-70,023,081	ANO1	Intron	I	TRUE	FALSE
cg02313829	0.0147043	0.963866	0.00762569	Chr11:75,136,573-75,136,623	KLHL35	Coding region	I	TRUE	FALSE
cg07444898	-0.0159024	0.963853	0.0097925	Chr16:88,722,654-88,722,704	MVD	5'UTR	I	TRUE	FALSE
cg21643916	-0.0201203	0.96385	0.0120184	Chr7:616,050-616,100	PRKAR1B	Intron	I	FALSE	TRUE
cg11839944	-0.0175635	0.963834	0.00908118	Chr11:17,409,595-17,409,645	KCNJ11	3'UTR	I	TRUE	FALSE
cg05247780	0.434738	0.96383	0.0116505	Chr19:360,092-360,142	THEG	Intergenic	I	TRUE	FALSE
cg09214456	0.00916211	0.963829	0.0110366	Chr7:44,279,196-44,279,246	CAMK2B	5'UTR	I	TRUE	FALSE
cg23253914	0.00249692	0.963821	0.0106865	Chr1:15,895,369-15,895,419	DNAJC16	3'UTR	I	FALSE	FALSE
cg24954453	0.250033	0.963819	0.0114626	Chr5:780,548-780,598	ZDHHC11	Intron	I	FALSE	FALSE
cg10547205	0.193139	0.963818	0.00998911	Chr6:31,854,519-31,854,569	EHMT2	Coding region	I	FALSE	FALSE
cg01678790	-0.0182883	0.963813	0.00921318	Chr14:102,484,866-102,484,916	DYNC1H1	Coding region	I	FALSE	FALSE
cg16369288	-0.0523941	0.963811	0.00945909	Chr3:44,620,725-44,620,775	ZKSCAN7	Intron	I	TRUE	FALSE
cg03736058	-0.0232064	0.963801	0.0095584	Chr19:4,361,752-4,361,802	SH3GL1	Coding region	I	TRUE	FALSE
cg08293531	-0.0681319	0.963801	0.00807096	Chr15:101,601,179-101,601,229	LRRK1	Intron	I	FALSE	FALSE
cg07664277	0.0015705	0.963796	0.00982398	Chr16:89,614,404-89,614,454	SPG7	3'UTR	I	FALSE	FALSE
cg02817925	-0.0553707	0.963794	0.011971	Chr19:1,046,276-1,046,326	ABCA7	Coding region	I	TRUE	FALSE
cg06698598	-0.0395327	0.963789	0.00921304	Chr16:1,398,177-1,398,227	BAIAP3	Coding region	I	TRUE	FALSE
cg09528988	0.0514367	0.963786	0.00691294	Chr5:55,033,709-55,033,759	SLC38A9	Intron	I	TRUE	FALSE
cg02715021	-0.0479775	0.963783	0.0112745	Chr10:81,060,572-81,060,622	ZMIZ1	Coding region	I	FALSE	FALSE
cg02384543	0.00798945	0.963775	0.0103415	Chr19:58,879,808-58,879,858	ZNF837	Coding region	I	TRUE	FALSE
cg04173864	0.0208918	0.96377	0.010938	Chr8:142,241,020-142,241,070	SLC45A4	Intron	I	FALSE	FALSE
cg13618100	0.136171	0.963759	0.0113262	Chr8:7,599,322-7,599,372	FAM90A8P	Intergenic	I	FALSE	FALSE
cg01385415	-0.0144287	0.963756	0.00711996	Chr4:841,710-841,760	GAK	Intergenic	I	TRUE	FALSE
cg00500167	0.0644395	0.963752	0.0101186	Chr6:100,841,614-100,841,664	SIM1	Coding region	I	FALSE	FALSE
cg00226265	-0.025969	0.963735	0.00952711	Chr6:32,134,441-32,134,491	PPT2-EGFL8	3'UTR	I	TRUE	FALSE
cg27459437	0.00786577	0.963735	0.00920357	Chr20:37,464,545-37,464,595	PPP1R16B	5'UTR	I	TRUE	FALSE
cg21876001	0.176747	0.963727	0.0098831	Chr19:11,594,591-11,594,641	ZNF653	5'UTR	I	TRUE	FALSE
cg01048749	0.120586	0.963715	0.0101177	Chr2:8,724,684-8,724,734	AC011747.4	Intergenic	I	FALSE	TRUE
cg16177058	0.00611678	0.963711	0.01129	Chr17:79,862,426-79,862,476	PCYT2	5'UTR	I	FALSE	TRUE
cg13830506	0.0067579	0.963702	0.0102981	Chr2:27,498,284-27,498,334	DNAJC5G	TSS	I	FALSE	FALSE
cg03610629	-0.0359402	0.963688	0.0119807	Chr11:611,065-611,115	PHRF1	3'UTR	I	FALSE	TRUE
cg07727358	-0.0656572	0.963673	0.00912761	Chr4:1,008,689-1,008,739	FGFRL1	Intron	I	FALSE	TRUE
cg10059178	-0.0149375	0.96367	0.0092426	Chr8:144,943,673-144,943,723	EPPK1	Coding region	I	FALSE	TRUE
cg01480054	0.0516699	0.963665	0.00990876	Chr16:12,662,473-12,662,523	SNX29	3'UTR	I	TRUE	FALSE
cg26458497	0.0246424	0.963663	0.0119234	Chr17:1,562,717-1,562,767	PRPF8	Coding region	I	FALSE	FALSE
cg25976672	0.00328078	0.963663	0.00936315	Chr2:235,907,795-235,907,845	SH3BP4	Intron	I	FALSE	FALSE
cg17202879	-0.0870402	0.963662	0.0100312	Chr8:19,095,112-19,095,162	RP11-1080G15.1	Intron	I	TRUE	FALSE
cg19923393	0.0309117	0.963662	0.010688	Chr4:7,252,586-7,252,636	SORCS2	Intron	I	FALSE	FALSE
cg10190055	-0.0813964	0.963661	0.00997783	Chr2:239,076,699-239,076,749	FAM132B	3'UTR	I	FALSE	FALSE
cg23450399	-0.0248285	0.963643	0.00947888	Chr18:13,387,374-13,387,424	LDLRAD4	5'UTR	I	TRUE	FALSE
cg20469261	0.0123703	0.963643	0.00912233	Chr19:50,361,792-50,361,842	PTOV1	3'UTR	I	TRUE	FALSE
cg21333147	0.0481382	0.963642	0.00778651	Chr20:50,701,652-50,701,702	ZFP64	Coding region	I	TRUE	FALSE
cg26104926	-0.0529619	0.963642	0.0126327	Chr14:64,062,003-64,062,053	CTD-2302E22.5	TSS	I	TRUE	FALSE
cg22301664	0.162851	0.963635	0.010621	Chr6:74,072,819-74,072,869	KHDC3L	Coding region	I	FALSE	TRUE
cg08557188	0.737294	0.963633	0.0225257	Chr13:113,420,322-113,420,372	ATP11A	Intron	I	TRUE	FALSE
cg15550100	-0.000834059	0.963605	0.010714	Chr2:242,606,240-242,606,290	ATG4B	3'UTR	I	TRUE	FALSE
cg26042618	-0.0563566	0.963592	0.0116343	Chr20:56,227,237-56,227,287	PMEPA1	Coding region	I	TRUE	FALSE
cg22693570	0.0337473	0.96359	0.00999414	Chr1:55,224,530-55,224,580	PARS2	Coding region	I	FALSE	FALSE
cg15159420	-0.00980883	0.963583	0.00998549	Chr3:195,545,278-195,545,328	MUC4	Intergenic	I	FALSE	FALSE
cg17607759	0.387365	0.963575	0.00948922	Chr22:17,624,323-17,624,373	CECR5	Exon	I	FALSE	FALSE
cg05378609	0.156257	0.963569	0.0099569	Chr16:88,709,650-88,709,700	CYBA	5'UTR	I	TRUE	FALSE
cg06867822	0.0420911	0.963565	0.0105152	Chr8:142,030,568-142,030,618	PTK2	Intergenic	I	FALSE	FALSE
cg26539736	-0.0361837	0.963558	0.00866052	Chr2:10,666,584-10,666,634	NOL10	Intergenic	I	TRUE	FALSE
cg02665399	0.0470986	0.963548	0.00949611	Chr7:611,011-611,061	PRKAR1B	Intron	I	TRUE	FALSE
cg10503298	-0.0104823	0.963544	0.0108322	Chr4:1,217,220-1,217,270	CTBP1	Coding region	I	FALSE	TRUE
cg03357006	-0.0487463	0.963541	0.0105402	Chr11:68,973,361-68,973,411	RP11-554A11.8	Intergenic	I	FALSE	FALSE
cg14139875	-0.00268689	0.963532	0.0095531	Chr11:66,454,594-66,454,644	SPTBN2	Coding region	I	FALSE	FALSE
cg04643858	0.0271577	0.963509	0.00989481	Chr17:72,278,042-72,278,092	DNAI2	5'UTR	I	FALSE	FALSE
cg10495843	0.0852676	0.963509	0.00955854	Chr20:5,451,799-5,451,849	RP5-828H9.1	Intergenic	I	FALSE	FALSE
cg24539060	0.102173	0.963505	0.0114575	Chr17:76,570,713-76,570,763	DNAH17	Intron	I	FALSE	FALSE
cg13078134	0.660831	0.963497	0.0199239	Chr4:165,109,429-165,109,479	RP11-39C10.1	TSS	I	TRUE	FALSE
cg23287005	0.0615324	0.963496	0.0106657	Chr8:141,588,164-141,588,214	AGO2	Intron	I	FALSE	FALSE
cg09632029	0.00553477	0.963494	0.00741244	Chr17:18,855,505-18,855,555	SLC5A10	5'UTR	I	FALSE	FALSE
cg19321730	-0.0525447	0.963493	0.00847791	Chr11:63,996,765-63,996,815	NUDT22	TSS	I	FALSE	TRUE
cg04707348	0.0190406	0.963487	0.0108534	Chr2:98,351,499-98,351,549	ZAP70	Exon	I	FALSE	TRUE
cg13997975	0.125656	0.963484	0.0120613	Chr10:77,158,501-77,158,551	ZNF503	5'UTR	I	TRUE	FALSE
cg12924936	0.48318	0.963481	0.0156411	Chr5:2,279,049-2,279,099	Y_RNA	Intergenic	I	FALSE	FALSE
cg03290511	0.0669729	0.963481	0.0138703	Chr15:28,457,388-28,457,438	HERC2	Intron	I	FALSE	TRUE
cg04400147	-0.081575	0.963474	0.0147391	Chr3:52,522,245-52,522,295	NISCH	Coding region	I	TRUE	FALSE
cg18356785	-0.0258401	0.963469	0.010281	Chr11:47,611,731-47,611,781	C1QTNF4	Coding region	I	TRUE	FALSE
cg27277381	0.0484542	0.963468	0.00855895	Chr3:197,393,807-197,393,857	AC024560.2	Intergenic	I	FALSE	TRUE
cg05826576	-0.11003	0.963464	0.0105197	Chr8:144,803,257-144,803,307	MAPK15	Coding region	I	FALSE	TRUE
cg11350208	-0.0559698	0.963457	0.0106045	Chr2:133,033,201-133,033,251	AC097532.2	Intergenic	I	FALSE	FALSE
cg16648494	0.113017	0.963454	0.0112859	Chr15:32,606,522-32,606,572	RP13-395E19.2	Exon	I	TRUE	FALSE
cg00794209	0.0185779	0.963453	0.00911064	Chr8:255,188-255,238	RP11-63E5.6	Intergenic	I	TRUE	FALSE
cg10246881	-0.0421164	0.963453	0.0080119	Chr20:60,740,501-60,740,551	SS18L1	Coding region	I	TRUE	FALSE
cg05523267	-0.00410472	0.963447	0.00944327	Chr16:341,184-341,234	AXIN1	Coding region	I	TRUE	FALSE
cg10712687	0.0937958	0.963445	0.0123424	Chr11:92,714,800-92,714,850	MTNR1B	3'UTR	I	FALSE	FALSE
cg08613239	-0.0651432	0.963433	0.010624	Chr16:88,154,191-88,154,241	RP11-863P13.4	Intergenic	I	TRUE	FALSE
cg15319528	-0.0311047	0.963428	0.00971678	Chr6:170,592,715-170,592,765	DLL1	Coding region	I	TRUE	FALSE
cg14763972	-0.0507179	0.963426	0.00809058	Chr10:127,461,255-127,461,305	MMP21	Coding region	I	FALSE	TRUE
cg00427834	-0.0147838	0.963425	0.0118868	Chr7:512,865-512,915	AC147651.1	Intergenic	I	FALSE	FALSE
cg21232767	-0.0481385	0.96341	0.0104863	Chr7:157,619,281-157,619,331	PTPRN2	Intron	I	TRUE	FALSE
cg12314682	0.190432	0.963396	0.0111887	Chr17:77,952,462-77,952,512	TBC1D16	Intron	I	FALSE	TRUE
cg07795964	0.0260599	0.963394	0.0101473	Chr4:2,066,319-2,066,369	NAT8L	3'UTR	I	TRUE	FALSE
cg14899522	-0.00302353	0.96339	0.00935622	Chr10:6,472,749-6,472,799	PRKCQ	Coding region	I	FALSE	FALSE
cg01944302	0.0452725	0.963385	0.0110776	Chr16:894,740-894,790	LMF1	Intergenic	I	TRUE	FALSE
cg00074851	-0.112614	0.963382	0.0117377	Chr3:196,664,444-196,664,494	NCBP2	5'UTR	I	FALSE	FALSE
cg13640804	0.158424	0.963378	0.0117708	Chr19:2,230,278-2,230,328	DOT1L	3'UTR	I	TRUE	FALSE
cg13978767	0.000755022	0.963375	0.011058	Chr19:7,620,548-7,620,598	PNPLA6	Coding region	I	TRUE	FALSE
cg23148992	-0.0396268	0.963368	0.00839403	Chr17:3,558,245-3,558,295	CTNS	5'UTR	I	FALSE	FALSE
cg18884557	0.00195986	0.963358	0.00829406	Chr7:101,847,699-101,847,749	CUX1	Coding region	I	FALSE	FALSE
cg19421371	0.0211157	0.963353	0.00888803	Chr19:45,211,154-45,211,204	CEACAM16	Coding region	I	TRUE	FALSE
cg26226487	-0.100571	0.963349	0.00843447	Chr4:80,329,437-80,329,487	GK2	Intergenic	I	FALSE	FALSE
cg03700402	0.0332073	0.963343	0.0104651	Chr16:85,141,764-85,141,814	FAM92B	Intron	I	FALSE	FALSE
cg20973421	0.0333387	0.963338	0.00988857	Chr1:9,427,649-9,427,699	SPSB1	3'UTR	I	TRUE	FALSE
cg19985346	0.192933	0.963337	0.0103928	Chr15:65,593,419-65,593,469	PARP16	Intergenic	I	TRUE	FALSE
cg06870618	0.00225327	0.963326	0.00944569	Chr21:46,901,679-46,901,729	COL18A1	Intron	I	FALSE	FALSE
cg18185116	0.102276	0.963319	0.0103344	Chr7:598,728-598,778	PRKAR1B	Intron	I	FALSE	TRUE
cg07291317	0.0294804	0.963305	0.00883092	Chr5:16,701,193-16,701,243	MYO10	Coding region	I	TRUE	FALSE
cg06511312	0.0260102	0.963304	0.00984888	Chr1:3,459,948-3,459,998	MEGF6	Intron	I	TRUE	FALSE
cg11120115	0.546644	0.963299	0.0225164	Chr7:98,649,812-98,649,862	SMURF1	Coding region	I	FALSE	FALSE
cg18864926	-0.0173593	0.963298	0.0118216	Chr14:99,989,888-99,989,938	CCDC85C	Intron	I	FALSE	FALSE
cg13117369	-0.0773199	0.963277	0.00942112	Chr11:64,666,087-64,666,137	ATG2A	Coding region	I	FALSE	FALSE
cg17969902	0.0864433	0.963271	0.00985346	Chr19:1,274,535-1,274,585	CIRBP	3'UTR	I	TRUE	FALSE
cg11492063	0.0302214	0.963263	0.0120391	Chr17:5,990,296-5,990,346	WSCD1	Intron	I	FALSE	FALSE
cg11227064	-0.00298408	0.963259	0.00908393	Chr8:6,479,727-6,479,777	MCPH1	Intron	I	FALSE	FALSE
cg08779067	0.0919906	0.963258	0.00855131	Chr7:99,141,050-99,141,100	FAM200A	Intergenic	I	TRUE	FALSE
cg08352032	0.0354876	0.963254	0.011622	Chr19:45,805,934-45,805,984	MARK4	3'UTR	I	TRUE	FALSE
cg00360267	0.0413865	0.963249	0.00988475	Chr20:3,735,051-3,735,101	C20orf27	Coding region	I	FALSE	FALSE
cg09911485	-0.0401978	0.963236	0.00877536	Chr14:100,615,552-100,615,602	DEGS2	Coding region	I	TRUE	FALSE
cg09988752	-0.0037604	0.963231	0.0110323	Chr8:156,427-156,477	RP11-585F1.6	Intergenic	I	TRUE	FALSE
cg25350986	0.118472	0.96323	0.0102083	Chr7:4,762,843-4,762,893	FOXK1	Intron	I	FALSE	TRUE
cg14111334	-0.037301	0.963213	0.0106887	Chr11:69,866,997-69,867,047	RP11-626H12.2	Exon	I	FALSE	FALSE
cg00400827	0.00873896	0.963202	0.00951133	Chr16:29,230,045-29,230,095	RP11-426C22.4	Exon	I	TRUE	FALSE
cg05275153	0.0517463	0.963197	0.0100291	Chr4:3,431,836-3,431,886	RGS12	Intron	I	FALSE	FALSE
cg01800442	0.0525317	0.963195	0.00849452	Chr17:74,086,472-74,086,522	EXOC7	Coding region	I	FALSE	FALSE
cg22376366	-0.0804886	0.963184	0.0120359	Chr1:1,275,136-1,275,186	DVL1	Coding region	I	FALSE	TRUE
cg05396584	-0.0513082	0.963178	0.0115781	Chr17:80,049,298-80,049,348	FASN	Coding region	I	TRUE	FALSE
cg13398027	0.0465337	0.963176	0.0102872	Chr18:46,447,839-46,447,889	SMAD7	Coding region	I	TRUE	FALSE
cg05318705	0.064222	0.963175	0.0102116	Chr16:85,537,609-85,537,659	AC092377.1	Intergenic	I	FALSE	FALSE
cg04942655	0.00462913	0.963175	0.0117661	Chr17:80,303,571-80,303,621	SECTM1	Intergenic	I	TRUE	FALSE
cg15131024	-0.104297	0.963175	0.0108251	Chr11:70,338,407-70,338,457	SHANK2	Coding region	I	FALSE	FALSE
cg04455286	0.0108766	0.963172	0.0115391	Chr12:132,348,638-132,348,688	RP11-417L19.2	Intergenic	I	FALSE	FALSE
cg19088635	-0.0234157	0.963171	0.0119566	Chr13:114,065,007-114,065,057	ADPRHL1	Intergenic	I	FALSE	TRUE
cg02864619	0.0451316	0.963165	0.0126886	Chr17:78,933,960-78,934,010	RPTOR	Coding region	I	FALSE	TRUE
cg12794474	0.722017	0.963165	0.0291729	Chr8:53,866,688-53,866,738	NPBWR1	Intergenic	I	FALSE	FALSE
cg24710938	-0.0420316	0.963159	0.0101059	Chr13:36,788,812-36,788,862	CCDC169-SOHLH2	Intron	I	TRUE	FALSE
cg24682801	-0.101571	0.963152	0.0110876	Chr13:99,047,783-99,047,833	FARP1	Intron	I	TRUE	FALSE
cg17124478	-0.0575843	0.963119	0.0124366	Chr6:14,284,181-14,284,231	LINC01108	Intron	I	FALSE	FALSE
cg07071206	0.0321725	0.963103	0.0119956	Chr18:44,140,465-44,140,515	LOXHD1	Coding region	I	TRUE	FALSE
cg05721751	-0.00830855	0.963093	0.0107175	Chr10:1,707,575-1,707,625	ADARB2	Intron	I	FALSE	FALSE
cg09848218	0.0529097	0.963088	0.0115702	Chr14:105,614,503-105,614,553	JAG2	Coding region	I	TRUE	FALSE
cg00822989	0.0586137	0.963085	0.00849355	Chr7:1,947,403-1,947,453	MAD1L1	Intron	I	FALSE	FALSE
cg02426307	-0.00736965	0.963065	0.00949787	Chr16:88,033,162-88,033,212	BANP	Intron	I	TRUE	FALSE
cg12081291	0.18127	0.963064	0.00951547	Chr18:77,340,565-77,340,615	RP11-567M16.1	Intron	I	FALSE	TRUE
cg23401459	-0.0638396	0.963051	0.011433	Chr17:1,027,839-1,027,889	ABR	Intron	I	FALSE	TRUE
cg00697668	-0.00212866	0.963047	0.0118067	Chr14:105,617,574-105,617,624	JAG2	Coding region	I	FALSE	TRUE
cg20923444	0.0602217	0.963043	0.00931854	Chr14:105,247,121-105,247,171	AKT1	Intron	I	FALSE	FALSE
cg06135574	0.0869354	0.963035	0.00993775	Chr16:1,550,573-1,550,623	TELO2	Coding region	I	TRUE	FALSE
cg11168432	0.127413	0.963032	0.007203	Chr4:1,333,421-1,333,471	MAEA	3'UTR	I	TRUE	FALSE
cg03353885	0.0342478	0.963028	0.0111242	Chr13:113,489,391-113,489,441	ATP11A	Intron	I	FALSE	FALSE
cg09909417	0.0995738	0.963026	0.0127547	Chr7:158,933,982-158,934,032	VIPR2	Intron	I	FALSE	FALSE
cg04341461	-0.0376328	0.963021	0.00929594	Chr1:2,410,005-2,410,055	PLCH2	Coding region	I	TRUE	FALSE
cg23732138	0.0386405	0.963017	0.00859772	Chr1:175,014,923-175,014,973	SDCCAG3P2	Intergenic	I	FALSE	FALSE
cg21592241	0.117098	0.963014	0.0102909	Chr11:2,735,125-2,735,175	KCNQ1	Intron	I	FALSE	FALSE
cg27155168	0.192777	0.963006	0.0132469	Chr11:68,207,326-68,207,376	LRP5	TSS	I	FALSE	TRUE
cg07006325	0.00851598	0.963006	0.0107182	Chr16:66,835,723-66,835,773	CCDC79	Intergenic	I	TRUE	FALSE
cg14499933	-0.0344463	0.963003	0.00979045	Chr2:444,720-444,770	AC105393.2	Intergenic	I	FALSE	FALSE
cg10158633	-0.0257377	0.962993	0.0115537	Chr19:4,930,859-4,930,909	UHRF1	Exon	I	TRUE	FALSE
cg00530568	0.05351	0.962985	0.010734	Chr5:135,587,334-135,587,384	TRPC7	5'UTR	I	FALSE	FALSE
cg16675054	0.175443	0.962971	0.0111872	Chr5:171,616,573-171,616,623	STK10	Intergenic	I	FALSE	TRUE
cg01058266	0.0396182	0.962969	0.00951265	Chr7:789,925-789,975	HEATR2	Intron	I	FALSE	TRUE
cg09902913	-0.0454446	0.962969	0.0121813	Chr17:78,184,383-78,184,433	SGSH	5'UTR	I	TRUE	FALSE
cg21655083	0.0133845	0.962965	0.00965598	Chr11:1,086,412-1,086,462	MUC2	Coding region	I	FALSE	FALSE
cg10473100	0.0783704	0.962964	0.00993325	Chr15:25,958,879-25,958,929	ATP10A	5'UTR	I	TRUE	FALSE
cg06732667	0.000677556	0.962964	0.0112034	Chr8:141,312,867-141,312,917	TRAPPC9	Exon	I	FALSE	FALSE
cg15156844	-0.0769109	0.962953	0.00827857	Chr18:3,879,971-3,880,021	DLGAP1	Coding region	I	TRUE	FALSE
cg15640339	0.358675	0.962948	0.0173883	Chr8:2,017,459-2,017,509	MYOM2	Coding region	I	FALSE	FALSE
cg00803580	0.0698149	0.962942	0.011521	Chr16:85,540,296-85,540,346	AC092377.1	Intergenic	I	FALSE	FALSE
cg24309040	-0.169589	0.962927	0.0117468	Chr12:111,664,599-111,664,649	CUX2	Intron	I	FALSE	FALSE
cg06602821	-0.0147069	0.962923	0.00839382	Chr16:85,614,401-85,614,451	RP11-118F19.1	Intron	I	FALSE	FALSE
cg01824933	0.00193121	0.962917	0.0116211	Chr17:75,539,900-75,539,950	RP11-13K12.1	Intergenic	I	FALSE	FALSE
cg18582965	-0.0322041	0.96291	0.00967708	Chr2:241,401,685-241,401,735	GPC1	Coding region	I	TRUE	FALSE
cg05363257	0.0223691	0.962909	0.00945562	Chr4:866,176-866,226	GAK	Exon	I	TRUE	FALSE
cg23144376	-0.0166659	0.962908	0.00957864	Chr22:46,765,382-46,765,432	CELSR1	Intron	I	FALSE	FALSE
cg05218653	-0.123046	0.962906	0.0111612	Chr16:2,334,915-2,334,965	ABCA3	Coding region	I	FALSE	TRUE
cg15968297	0.111347	0.962892	0.00990224	Chr4:1,209,795-1,209,845	CTBP1	Coding region	I	TRUE	FALSE
cg26562786	-0.00910305	0.962888	0.0112788	Chr8:56,361,852-56,361,902	XKR4	Intron	I	TRUE	FALSE
cg12667021	0.0992534	0.962882	0.0105883	Chr8:1,588,569-1,588,619	DLGAP2	Intron	I	FALSE	TRUE
cg27066067	0.0596479	0.962881	0.00972562	Chr17:80,206,775-80,206,825	CSNK1D	5'UTR	I	TRUE	FALSE
cg15142488	0.473134	0.962877	0.0126639	Chr19:42,348,898-42,348,948	DMRTC2	5'UTR	I	TRUE	FALSE
cg24721350	0.0973125	0.962864	0.00882749	Chr7:75,511,201-75,511,251	RHBDD2	5'UTR	I	FALSE	FALSE
cg18980210	0.436679	0.962855	0.0139085	Chr2:234,652,362-234,652,412	DNAJB3	Exon	I	TRUE	FALSE
cg02988171	0.00652349	0.962854	0.00867207	Chr8:145,621,803-145,621,853	CPSF1	Coding region	I	TRUE	FALSE
cg15730967	-0.0145026	0.962853	0.0154875	Chr3:12,856,794-12,856,844	CAND2	Coding region	I	TRUE	FALSE
cg20447301	-0.0261101	0.962845	0.0141585	Chr7:155,572,036-155,572,086	RBM33	3'UTR	I	FALSE	TRUE
cg03826759	-0.0252768	0.962838	0.0096905	Chr17:15,217,457-15,217,507	TEKT3	5'UTR	I	FALSE	FALSE
cg25219318	0.0746748	0.962825	0.011334	Chr1:2,527,476-2,527,526	MMEL1	Coding region	I	TRUE	FALSE
cg12818656	0.0308036	0.962823	0.0100682	Chr11:1,031,807-1,031,857	MUC6	Coding region	I	TRUE	FALSE
cg18519460	-0.0313558	0.962807	0.00954034	Chr6:11,832,007-11,832,057	RP3-413H6.2	Intergenic	I	FALSE	FALSE
cg11601519	0.020176	0.962807	0.0102008	Chr21:15,451,241-15,451,291	AP001347.6	Intron	I	TRUE	FALSE
cg23972301	-0.032439	0.962805	0.0103721	Chr1:117,503,962-117,504,012	PTGFRN	Coding region	I	FALSE	FALSE
cg23260105	-0.0264259	0.962799	0.0110659	Chr5:1,218,652-1,218,702	SLC6A19	Intron	I	TRUE	FALSE
cg06656553	0.327381	0.962791	0.0111817	Chr16:89,960,600-89,960,650	TCF25	Intron	I	TRUE	FALSE
cg07098566	0.0617619	0.962788	0.0113964	Chr6:33,288,842-33,288,892	DAXX	Coding region	I	TRUE	FALSE
cg06025671	-0.0568604	0.962787	0.0105439	Chr8:142,112,447-142,112,497	DENND3	Intergenic	I	FALSE	FALSE
cg08876437	0.105457	0.96278	0.0122523	Chr1:25,228,641-25,228,691	RUNX3	Coding region	I	TRUE	FALSE
cg14970386	-0.0218963	0.962775	0.014234	Chr12:132,209,944-132,209,994	SFSWAP	5'UTR	I	FALSE	FALSE
cg14223618	0.0392827	0.96277	0.009175	Chr7:72,711,975-72,712,025	POM121B	Exon	I	TRUE	FALSE
cg05338724	0.044623	0.96277	0.00832531	Chr22:50,515,984-50,516,034	MLC1	Intron	I	FALSE	TRUE
cg15577180	-0.0612186	0.962768	0.0125215	Chr7:611,486-611,536	PRKAR1B	Intron	I	TRUE	FALSE
cg06232466	0.239239	0.962762	0.0125952	Chr16:1,222,139-1,222,189	CACNA1H	Intron	I	TRUE	FALSE
cg08584230	-0.0424313	0.962757	0.0154081	Chr13:113,666,042-113,666,092	MCF2L	Intron	I	TRUE	FALSE
cg03859929	-0.0505219	0.962751	0.00895823	Chr11:67,291,246-67,291,296	CABP2	Intergenic	I	FALSE	FALSE
cg04411166	-0.0361476	0.962748	0.0105101	Chr19:56,196,798-56,196,848	EPN1	Coding region	I	TRUE	FALSE
cg04686778	0.337665	0.962748	0.0133178	Chr11:64,375,169-64,375,219	NRXN2	Coding region	I	TRUE	FALSE
cg21235925	-0.0290446	0.962739	0.00963445	Chr17:80,678,221-80,678,271	FN3KRP	3'UTR	I	FALSE	FALSE
cg09939303	0.1317	0.962736	0.0110492	Chr11:304,079-304,129	RP11-326C3.4	Exon	I	TRUE	FALSE
cg07276550	0.147129	0.962713	0.0106956	Chr8:140,941,182-140,941,232	TRAPPC9	Intron	I	FALSE	FALSE
cg19559668	0.0214498	0.962712	0.00866263	Chr19:36,105,937-36,105,987	HAUS5	3'UTR	I	FALSE	FALSE
cg14531093	0.402124	0.962705	0.0261329	Chr14:102,973,716-102,973,766	ANKRD9	Coding region	I	TRUE	FALSE
cg07817648	0.0650387	0.962704	0.0140335	Chr10:79,422,354-79,422,404	KCNMA1	Intergenic	I	FALSE	FALSE
cg18673163	0.0919966	0.962699	0.0108256	Chr17:80,871,289-80,871,339	TBCD	3'UTR	I	TRUE	FALSE
cg17287998	0.376524	0.962697	0.0129308	Chr5:59,711,301-59,711,351	PDE4D	Intron	I	FALSE	FALSE
cg21680645	0.058545	0.962694	0.00959733	Chr2:241,513,715-241,513,765	RNPEPL1	Coding region	I	FALSE	TRUE
cg22894589	-0.0296559	0.962677	0.00936862	Chr19:1,625,415-1,625,465	TCF3	Intron	I	TRUE	FALSE
cg07237653	0.0686191	0.962671	0.00924418	Chr8:28,950,254-28,950,304	KIF13B	Coding region	I	FALSE	FALSE
cg20060185	0.029824	0.962666	0.0141295	Chr12:131,162,902-131,162,952	RP11-662M24.2	Intron	I	FALSE	FALSE
cg24372485	0.147057	0.962665	0.0102328	Chr19:2,078,330-2,078,380	MOB3A	Coding region	I	TRUE	FALSE
cg04064828	0.168698	0.962654	0.0107231	Chr10:134,002,702-134,002,752	DPYSL4	Intron	I	FALSE	TRUE
cg10139037	-0.0326312	0.962646	0.0104569	Chr17:46,136,826-46,136,876	NFE2L1	Coding region	I	TRUE	FALSE
cg00745731	0.0116375	0.962645	0.00828324	Chr19:929,675-929,725	ARID3A	Coding region	I	TRUE	FALSE
cg13343549	-0.110944	0.962644	0.01095	Chr17:80,983,698-80,983,748	B3GNTL1	Intron	I	TRUE	FALSE
cg03788230	0.0985382	0.962643	0.00987047	Chr10:125,816,411-125,816,461	CHST15	Intron	I	TRUE	FALSE
cg14998959	0.0563328	0.962643	0.00938679	Chr10:134,564,162-134,564,212	INPP5A	Intron	I	FALSE	TRUE
cg09473364	-0.0160771	0.962636	0.0124791	Chr13:112,927,189-112,927,239	LINC01043	Intergenic	I	FALSE	FALSE
cg23221017	0.00769734	0.962629	0.00954876	Chr17:78,073,451-78,073,501	CCDC40	Coding region	I	FALSE	TRUE
cg01586072	-0.0958941	0.962627	0.0128778	Chr14:101,517,414-101,517,464	MIR381HG	Exon	I	FALSE	FALSE
cg06127256	-0.0170426	0.962621	0.00979595	Chr16:73,206,587-73,206,637	C16orf47	Intergenic	I	FALSE	FALSE
cg16593941	0.104265	0.962616	0.0111995	Chr16:89,351,892-89,351,942	ANKRD11	5'UTR	I	FALSE	TRUE
cg09143319	0.106952	0.962609	0.00915634	Chr8:144,997,223-144,997,273	PLEC	Coding region	I	TRUE	FALSE
[truncated: 436,596+ more rows]
